# Supplementary material for: Identification of leaf rust resistance loci in hard winter wheat using genome‐wide association mapping
Source: Plant Genome. 2025 Jan 5;18(1):e20546. doi: 10.1002/tpg2.20546 (PMC11700927; doi:10.1002/tpg2.20546)
Supplement: Supplementary file 1 — Supplemental Table S1. Leaf rust infection types (IT) of 151 genotypes from the 2021 and 2022 NRPN and SRPN against 13 P. triticina races and possible leaf rust resistance genes in each genotype. Supplemental Table S2. Leaf rust infection types (IT) of 459 hard winter wheat genotypes selected from the 2021 and 2022 NRPN, SRPN, and RGON against five P. triticina races. Supplemental Table S3. Leaf rust responses of 732 hard winter wheat genotypes from the 2021 and 2022 NRPN, SRPN, and RGON at the adult plant stage in different field environments and Lr genes in each genotype based on molecular markers. Supplemental Table S4. Leaf rust infection types (scale 0–9) used to rate wheat genotypes at the adult plant stage in the field in Kansas and Texas. Supplemental Table S5. List of hard winter wheat genotypes from the 2021 and 2022 NRPN, SRPN, and RGON that showed seedling resistance to five P. triticina races MNPSD, MPPSD, TNBJS, MBDSD, and MJBJG. Supplemental Table S6. Distribution of resistant alleles of significant SNP markers associated with leaf rust responses in 732 wheat genotypes originated from the 2021 and 2022 NRPN, SRPN, and RGON. Supplemental Table S7. Co‐localized SNPs markers associated with leaf rust response in this study with previously identified leaf rust resistance genes/QTLs. Supplemental tables are available at https://figshare.com/articles/dataset/Supplemental_Tables_sup_Identification_of_leaf_rust_resistance_loci_in_hard_winter_wheat_using_genome‐wide_association_mapping_sup_/26963707?file=49066054. [file TPG2-18-e20546-s001.xlsx]

## Sheet: Table S1
Supplemental Table S1. Leaf rust infection types (IT) of 151 genotypes from the 2021 and 2022 NRPN and SRPN against 13 P. triticina races and possible leaf rust resistance genes in each genotype.
Line	Source	TNBJS (0-4)	MNPSD (0-4)	MHDSB (0-4)	TCGJG (0-4)	MJBJG (0-4)	TCRKG (0-4)	TBBGS (0-4)	TCBGS (0-4)	KFBJG (0-4)	TFTSB (0-4)	MCTNB (0-4)	MBDSD (0-4)	MPPSD (0-4)	Lr gene (s) based on gene postulation	Lr gene (s) based on molecular markers
17NORD-138	NRPN 2022	;	2+	;	3+2+	2+	3+2+	;1-		2+3	;2	;1	3+	3+		--
17NORD-143	NRPN 2022	;1	1+	1+	;1-	3+	;1-	1		;1-	;1-	3+	12	;1-		Lr77
17NORD-148	NRPN 2022	3+	3+	;1-	;1-	3+	;1-	;1		1+	2+	3+	;1-	1+		Lr24, Lr34
17NORD-96	NRPN 2022	3+	3+	32+	;	;2-	3+	;		3+	;1-	;1-	;1-	3+		Lr24, Lr77
19Nord-117	NRPN 2021	;1-	;12	22+	3+2+	3+2+	3+/;1-	;1	22+3	;1/3+	3/;1-	3+			?
19Nord-122	NRPN 2021	3+	3+	;	;	3+	;	;	;	3+	3	;			Lr24	Lr24
19Nord-123	NRPN 2021	;1-	2+	3+	;1	3+	;1-	;12	;1-	;1-	;12-	;1-			Lr16,+
19Nord-124	NRPN 2021	;12-	1+	3+2+	;1	3+	;1-	;1	;1	;1	;1-	;			?
19NORD-124	NRPN 2022	;	;1-	2+	;1-	;1-	3+	1		;1-	;	;	;12	;1-	Lr18	Lr77
19Nord-127	NRPN 2021	;	22+	;	0;	0;	0;	;1	;1	0;	0;	0;			+	Lr26, Lr68
20CP010051	NRPN 2021	;2-	22+	;22+	;1	;1-	;2-	;2-	23-	;1-	3	;			?	Lr37
20CP010052	NRPN 2021	;	3+/;	;	;12	;	;2-	;	;12-	;1-	;12	;22+			+	Lr24, Lr37
20CP010053	NRPN 2021	3+	3+	;	;	;1	;	;	;	;2	32+	;1-			Lr24,+	Lr24, Lr37
20CP010056	NRPN 2021	;	;1-	;1-	3+	;	3+	;	;12-	32+	;1-	;2			Lr26,+	Lr26
20CP010061	SRPN 2021	3+	3+	3+/;	3+	;22+	2+3	;	;2-	3+	--	3+			Lr14a	Lr68
20CP010063	SRPN 2021	3+	3+	3+	3+	3+	3+	;	;	3+	;1-	3+			Lr14a,+	Lr19, Lr37
20CP010066	NRPN 2021	3	3+	3+2+	3+	3+2+	3+2+	3+	3+/;	2+	;2	3+			---	Lr37
20CP010069	SRPN 2021	2+	3+	3+	;22+	;1-	;1-	;2-	;2	1-	3+	2+			Lr37	Lr37
20CP010072	SRPN 2021	;	;	;	;	;	;	0;	0;		23	;			?	Lr24
21CP010029	SRPN 2022	;	3+	;	;1-/;22+	32;	;/2+	3/;12		;1-	3/;2	3+	;1-	3/;1-	Lr37	Lr77
21CP010038	SRPN 2022	;1-	;1-	;	0;	0;	;	;		;1-	0;	;	;	;1-	+	Lr68, Lr78
21CP010041	SRPN 2022	3+	3+	3+	3+	3+	3+	;		3+	3+	3+	3+	3+	Lr14a	Lr37, Lr78
21CP010042	SRPN 2022	3+	3+	3+	3+	32+	3+	;12		3+	3+	3+	3+	3+	Lr14a	Lr37, Lr78
BASF 13	SRPN 2021	3+	3+	33+	33+	3+	2+	;2-	;2-	;1-	;	32+			Lr1, Lr14a
BASF-12	SRPN 2022	3+	3+	3+2+	;	3+	1+	3+		1+	12	3+	3+	2+3		Lr46, Lr77
BASF-7	SRPN 2022	22+/3+2+	3+/3+2+	3+/--	33+/3+2+	;/;1-	2+3/12+	;/;	;	;/;1-	22+/33+	3+/32+	;	3+	Lr26, Lr37
CO13007-F6R	SRPN 2021	3+	3+	;22+	;22+	3+	22+	3+	3+	2+;	3+	2+			?	Lr37
CO16D1487	SRPN 2021	3+	3+	3+	;22+	2+	;22+	3+	3+	3+	3+	3+			---	Lr37
CO16D402W	SRPN 2021	3+	3+	3+	2+3	2+3	3+	;2	;2	3+	--	3+			Lr14a	Lr37
CO16SF027	NRPN 2021/ SRPN 2021	3+/3+	3+/3+	3+/3+	3+/3+	3+/2+3	3+2+;/2+3	3+/3+	3+/3+	3+/3+	3/3+	3+/3+			---	Lr37
CO16SF032	NRPN 2021/ SRPN 2021	3+/3+	3+/3+	3+/3+	3+2+/3+	3+/3+	2+3;/2+3	3+/3+	3+/3+	3+/2+	3/22+	3+/3+			---
CO16SF067	NRPN 2021/ SRPN 2021	22+/2+3	22+/2+3	2+;/2+	3+/3+	3+/3+	3+2+/2+	;1/;1-	;12+/;1-	22+/22+	2+3/3+	2+/2+			Lr14a
CO16SF070	NRPN 2021	3+	3+	3+	3+	3+	3+2+;	3	3+	3+	3	3+			---	Lr37
CO17449R	SRPN 2022	3+	3+	32+	;1	;1	;1-	;2-		;12	;1-	3+	3+	3+	Lr37	Lr37, Lr77
CO18035RA	SRPN 2022	3+	3+	3+	3+	3+	3+	;1-		3+	3+	3+	3+	3+	Lr14a	Lr46
CO18D007W	SRPN 2022	3+	3+	3+	;1-	;1	;	3+		;	3+	3+	3+	3+	Lr37	Lr37
CO18SFD009W	SRPN 2022	3+	3+	;	;	;3	;	;		3+	3+	;	;	3+	Lr24	Lr24, Lr37
CO19D322R	SRPN 2022	3+	3+	3+	;1+	;1-	;1-	;		;1+	3+	3+	3+	3+	Lr37	Lr37, Lr78
DH15HRW-65-142	SRPN 2021	3+	3+	;	;	3+	;	;	;1-		3	;			Lr24	Lr24,Lr37
Jagalene	NRPN 2021/ NRPN 2022/ SRPN 2021/ SRPN 2022	3+/3+/3+/3+	3+/3+/3+/3+	;12/;/;/;	;/;/;/;	;12/3+2+/3+;/;23	;1-/;/;1-/;	;/;/;1-/;	;1-/;1-	3+/;23/3+/;2/3+	3/3+/3+/3+	;1-/;/;/;	;1-/;	3+/3+	Lr24	Lr24, Lr37
Jerry	NRPN 2021/ NRPN 2022	;1/3+	3+/3+	;1-/;1-	3+/;/;1-	3+/3+	3+/;	;/;	;2	3+/;	3/3+	3+/3+	3	3+	?	Lr24
Kharkof	NRPN 2021/ NRPN 2022/ SRPN 2021/ SRPN 2022	3+/3+/3+/3+	3+/3+/3+/3+	3+/3+/3+/3+	3+/3+/3+/3+	3+/3+/3+/3+	3+/3+/3+/3+	3+/3+/3+/;23	3+/3+	3+/3+/3+/3+	3+/3+/3+/3+	3+/3+/3+/3+	32+/3+	32+/3+	---
KS120215K-6	SRPN 2022	22+	3+	;	;	3+	;	;		0;	;1-	;	;	3+	Lr1, Lr24	Lr24, Lr68, Lr77, Lr78
KS13DH0041-35	SRPN 2021/ SRPN 2022	;2-/;	;/3+	;/;	23/;2	;/;	;23+/;1	;/;	;2	3+	;/;	;/;	;	;	Lr10, Lr26,Lr24, +	Lr26, Lr34, Lr68, Lr46
KS14HD286	SRPN 2021	3+	3+	;	0;	0;	0;	;	;	0;	0;'3+	0;			Lr24, Lr39	Lr24, Lr37
KS16DH0002-12	SRPN 2022	3+	3+	;	;	;1-	0;	;		1+	3+	;	;	3+	Lr24	Lr21, Lr24, Lr37, Lr68, Lr78
KS16DH0010-17	SRPN 2022	3+2+	3+	2+	3+2+	;1-	;	;1-		3+	;2-	;	2+3	3+	Lr37	Lr37, Lr77, Lr78
KS18H110-3	SRPN 2021	3+	--	;	;	;	;	--	3+	;	3+	;			Lr21	Lr21, Lr37
KS18H111-3	SRPN 2021	3+	3+	3+	3+	;1-	3+;	3+	3+	;22+	;2	3+			?	Lr37
KS18H19-6	SRPN 2021	3+	3+	;	0;	0;	0;	;	;	;	--	;			Lr24, Lr39	Lr34
KS19H10	SRPN 2022	;1+	;	;	;1-	;1-	;	;2		;/3+	;	;	;	;	+	Lr37, Lr77
KS19H21	SRPN 2022	3+	3+	;2+	;12	;	;	3+		;1	3	3+	3+	3+	Lr37	Lr37, Lr77
KS19HD68	SRPN 2022	;1-	;	;	;	;	;	;2-		;	;	;	;1-	;1-	+	Lr21
KS19HD69	SRPN 2022	;1-	32+	;1-	;1	;	;1-	;		2+	3	;	;12+	;12		Lr37, Lr68, Lr77
LCH17-1390	SRPN 2021	3+	3+	3+	3+	3+	3+	3+	3+		3+	3+			---
LCH17-3193	NRPN 2021/ SRPN 2021	;2/--	2/33+	0;/;	0;/0;/3+	;/0;	0;/0;	;2/;2	2-/;2-	0;	0;/0;	0;/0;			Lr24, Lr39,+	Lr37
LCH17-3205	NRPN 2021	3+	;1-	;2-	;	;	;1-	;	;	;	;	;1-			Lr21, Lr24	Lr26
LCH17-3956	SRPN 2021	3+	3+	;	--	0;	;	3+	3+		0;	0;			Lr39	Lr37
LCH17-4889	NRPN 2021	;1-	2	;2	22+	;	;2	;	;2	;1-	2	;1-			+	Lr37
LCH17-5725	NRPN 2021	;1-	;1-	;1-	;	;	;2	;	;1-	;1-	2-	3+2+			?	Lr26, Lr37, Lr68
LCH18-1022	NRPN 2021	3+	3+	3+	3+	3+	3+	3+	3+	3+	3	3+			---	Lr34, Lr68
LCH18-9005	SRPN 2021	2	2+3	;	;	;	;	;1	;		;	;			Lr24, Lr39	Lr24
LCH19DH-147-68	NRPN 2022	;	;1-	--	1+	;1-	3+	1		;1	;1-	;1-	--	;1-	Lr18	Lr37
LCH19DH-148-43	SRPN 2022	1+	;1-	1+	;1+	3+	;2	;		;1	;1	;	;1	;12	+
LCH19DH-149-10	NRPN 2022	3+	3+	;	0;	0;	0;	2+3		;	--	0;	3+	3+	Lr39	Lr37, Lr68
LCH19DH-149-13	SRPN 2022	3+	32+	;12	;23	;	;23	2+		0;	0;	32+	;123	;12-		Lr34, Lr37, Lr68
LCH19DH-150-40	NRPN 2022	3+	3+	;	0;	0;	0;	3+		;	0;	0;	3+	3+	Lr39	Lr37
LCH19DH-150-85	SRPN 2022	3+	22+	;12	;1-	;	;	3+		;1-	;23	2+	;12	;12		Lr37, Lr68
LCH19DH-151-36	NRPN 2022	--	3+	;	;	--	3+	;		;2	2+	0;	;	3+		Lr24, Lr37
LCH19DH-152-20	NRPN 2022	2+	;1-	;	0;	0;	0;	;		;	;	0;	;1	;1-	Lr21, Lr24	Lr37,Lr68
LCH19DH-152-25	SRPN 2022	3+	;2	;12	3+	;	;1+	3+		1+	;1	2+	;1	;12		Lr68
LCH19DH-152-6	SRPN 2022	3+	;1-	;	0;	0;	0;	;		0;	0;	0;	;	;12-	Lr21, Lr24	Lr37, Lr68
LP855 (AAC Network)	NRPN 2022	3+	3+	3+	2+3	;	1+	;22+		2	3+	3+4	3+	3+	Lr37	Lr37, Lr77
LQ148 (AAC Vortex)	NRPN 2022	3+	3+	3+	1+2	;	;1-	;22+		;2-	33+	3+	3+	3+	Lr37	Lr37, Lr46
LR535	NRPN 2022	3+	3+	3+	22+	23;	;23	3+		;2	3+	3+	3+	3+	--	Lr37
MT1855	NRPN 2021	3+	3+	3+	3+	3+	3+	3+	3+	3+	3+	3+			---
MT1872	NRPN 2021	;2	3+	3+	3+	;12-	3+	;	;12-	0;	3+	3+			Lr1, Lr26	Lr26
MTCL19151	NRPN 2022	2+	3+4	3+;	4	4	4	;1-		0;	3+	4	3+	3+	Lr1, Lr14a	Lr77
MTS18116	NRPN 2021	3+	3+	3+	3+	3+	3+	3+	3+	3+	3	3+			---
MTS18149	NRPN 2021	;22+	3+	3+	3+	;	3+	;	;12	0;	3	3+			Lr1,+	Lr24
MTS1903	NRPN 2022	3+	3+4	3+	3+	3+4	4	3+		3+4	3+	3+4	3+	3+	--	Lr68,Lr77
MTS1908	NRPN 2022	3+	3+4	3+2+;	3+4	4	4	3+		3+4	3+	4	3+	3+	--	Lr68
NE16468	NRPN 2021	--	--	--		--	--	--	--	--	--	--			fungicide	Lr37
NE17433	SRPN 2021	;12-/3	3+2+	2+;	3+	3+;	3+	;2-	32+	3+	3+	;2/3+			?	Lr37, Lr68
NE17441	NRPN 2021	--	--	--		--	--	--	--	--	--	--			fungicide	Lr37
NE17443	NRPN 2021	--	--	--		--	--	--	--	--	--	--			fungicide
NE17544	NRPN 2021	---	---	---		---	---	---	---	---	---	---			fungicide
NE17662	NRPN 2021	--	--	--		--	--	--	--	--	--	--			fungicide	Lr34 het
NE18435	NRPN 2022	3+	3+/2+	3+/3;	3+	32;	3+	3+		3+;	3+	3+	3+	3+		Lr24
NE18455	NRPN 2022/ SRPN 2021/ SRPN 2022	;2/3+/--/--	3+/2/--	;/;/--	;/;/--	3/;1/;1/--	;/;/--	;/;/--	;	;1-/2-/--	3+/22+/--	;/;/--	;1-/--	3+/--	Lr1, Lr24, +, fungicide treated	Lr24
NE18573	NRPN 2021	--	--	--		--	--	--	--	--	--	--			fungicide	Lr24, Lr37
NE18625	NRPN 2022	1+	1+	2+3	1+	2+;	;1	1+		;1-	1+	1+2	1+	1	Lr16	Lr37
NE19412	NRPN 2022	3+	3+	3+;	3+	32+;	22+;	3+		;	3+	3+	3+	3+	Lr1	Lr37, Lr46, Lr77
NE19454	NRPN 2022	;1/3+	3+	;	;	3+2+/;	;	;		;1-	3+	;	;1	3+	Lr1, Lr24	Lr24, Lr46
NE19455	NRPN 2022	;2/33+	3+	;	;	3/;1	;	;		;1-	3+	;	;1-	3+	Lr1, Lr24	Lr24, Lr46
NE19590	NRPN 2022	1+2	1+	33+	1+	;1-	1+	2+		1+	1+2	1+2	1+	1+		Lr37,Lr68
NE19638	SRPN 2022	--	--	--	--	--	--	--		--	--	--	--	--	fungicide treated	Lr24
NF99117	SRPN 2021	--	--	--	--	--	--	--	--	--	3+	--			fungicide	Lr68
NHH17450	SRPN 2021	3+	3+	;	0;/3+	3+	0;	;	;	3+	0;	;			Lr24	Lr24
NHH17612	NRPN 2021/ SRPN 2021	3+/3+	3+2+/3+	;/;	;/;1-/3+	3+/3+	;/;	;/;	;2/;1-	;/3+/;1-/3+	3+/;	;/;			Lr24,+	Lr24, Lr34 het
NHH19668	NRPN 2022/ SRPN 2022	4/3+	3+4/3+	3+4/3+	4/3+	4/3+	4/3+	4/3+		3+4/3+	3+/3+	4/3+	3+/3+	3+/3+	--
NI17410	NRPN 2022/ SRPN 2022	--/--	--/--	--/--	--/--	--/--	--/--	--/--		--/--	--/--	--/--	--/--	--/--	fungicide treated	Lr37, Lr68, Lr78
NUSAKA15-3	SRPN 2021	;1-	1+	12+	;	22+;	;1-	;	;		;	;1-			+	Lr37
NW17620	NRPN 2021	--	--	--		--	--	--	--	--	--	--			fungicide	Lr24, Lr37
OK12716W Composite I	SRPN 2021	2	;2	;	0;	;	;	2+3	23	;	;1-	;			Lr21	Lr37
OK15DMASBx7 ARS 6-8	SRPN 2021	3+	3+	3+	3+	3+	3+	3+	3+		3+	3+			---	Lr34,Lr37
OK15MASBx7 ARS 8-20	SRPN 2021	;	33+	;1	;2	;/0;	;2	;2	;	3+	22+	;			?	Lr68
OK15MASBx7 ARS 8-29	SRPN 2021	;22-	3+	32+	2+3	3+	;2-	;2	;2-	3+	3+	;			?	Lr68
OK16D101237	SRPN 2022	3+	;	;	;	;	;	3+		;	;	;	;	;1-	Lr21	Lr21, Lr34
OK18510	SRPN 2021/ SRPN 2022	;12-/;2	3+/3+	3+/32;	;1-/;	2+3;/;12-	;/;	;/;	;	;1	;/;1-	;2-/;12	33+	3+	Lr10, Lr37, ?	Lr34, Lr37, Lr77
OK19P808	SRPN 2022	3+	3+	;	;	0;	0;	3+		0;	0;	0;	3+	3+	Lr39	Lr68, Lr78
OK20D78S015	SRPN 2022	;	3+	;1-	0;	0;	0;	;1-		0;	0;	0;	3+	3+	Lr2a, Lr39
OKP17D101A350	SRPN 2021	;2-	;2-	22+	3+	;	3+	;	;2		22+	3+			Lr26	Lr26,Lr37
OKP17D101A666	SRPN 2022	2	0;	0;	;	0;	;	32+		0;	0;	0;	0;	0;	L21,+
ON13P016	SRPN 2021	;	22+	;	--	12	;	--	;	;	2+	;			?	Lr24
Overland	NRPN 2021/ NRPN 2022	;22+/;12	2+3/2	2+3;/;1-	3+/;1-	3+/3+	22+/;1-	;1/;1-	;	3+2+/;1-	22+/;	;1-/;	1	1	Lr10, Lr14a, Lr16
PSB13NEDH-14-83	NRPN 2021	---	---	---		---	---	---	---	---	---	---			fungicide	Lr37
Scout66	SRPN 2021/ SRPN 2022	3+	3+	3+	3+	3+	2+	;23/3+		3+	3+	3+	3+	3+	Lr14a	--
SD15004-2	NRPN 2021	22+	2+	2+3	;1	3+	2+	;12	;2	3+2+	2	;			Lr16, Lr24	Lr24, Lr37
SD15007-11	NRPN 2021/ NRPN 2022	;/;	2+/1	;/;	0;/;	3+/33+	0;/0;	;/;	;	;/;	1/;	;/;	;	;1	Lr16, Lr24	Lr24, Lr77
SD15007-5	NRPN 2021/ NRPN 2022	;2-/;	1+/1-	;/;	0;/;	3+/3+2+	;/0;	;/;	;	;/;	;1/;	;/;	;	;1-	Lr16, Lr24	Lr24, Lr77
SD15035-2	NRPN 2021/ NRPN 2022	;23/;2	3;/32;	32+/32+	3+/3+	3+/3+	3+/33+	;/3/;	3+	3+/33+	3/32+	3+/32+	;	2+3	Lr14a+	--
SD16008-7	NRPN 2021	;	2+	3+	2+	;12+	;12-	;12-	;	0;	;1-	2			Lr16, Lr26	Lr26, Lr37
SD17B032-1	NRPN 2021/ NRPN 2022	;/;	11+/1	2+3;/;12-	;1/;	3+/22+	;1/;1-	;/;	;	;1-/;1-	1/;1-	;1-/;2=	1	2	Lr16, +
SD17B078-1	NRPN 2021	;	;1	2+	;1	;	1+	;	;	;1	1+	;			Lr16, Lr26	Lr26
SD17B210-2	NRPN 2021/ NRPN 2022	;/;	2+/3+	2+/32	1+/;1-	;1-/;	;11+/;1-	;/;	;	0;/;	;1-/;	;1-/;12-	;1-	3+	Lr10,Lr26, Lr37, +	Lr26, Lr37, Lr77
SD17B371-3	NRPN 2021	;1-	1+	;	0;	--	0;	;	;1-	0;	0	0;			+
SD18B025-8	NRPN 2021/ NRPN 2022	;/;	;/;	;/;	;/;	;1-/;	;/;	;/;2-	;1-	;/;1-	;/;	;1-/;	;	;	+	Lr37, Lr77
SD18B072-2	NRPN 2022	;1-	;	;	;1	;	;	;		32+;	;2=	;	;	;	Lr24, Lr26,+	Lr34, Lr78
SD18B083-8	NRPN 2022	2	3+2+	;	3+	;1-	3+2+	3		0;	;2-	;12	;1-	;23		Lr37, Lr46, Lr68, het Lr78
SD19B019-2	NRPN 2022	;12-	3+	3+	1+	;	;	;		;1	33+	3+	;	3+	Lr26, Lr37	Lr26, Lr37, Lr46, Lr78
SD19B033-2	NRPN 2022	3+	3+	;	;	;	0;	;		;2-	3+	;	;	32;	Lr24	Lr24, Lr37, Lr68, Lr78
TAM-107	SRPN 2021/ SRPN 2022	3+/3+	3+/3+	3+/3+	3+/3+	3+/3+	;23/3+/3+	3+/;/3+	3+	;/3+/3+	;1-/3+	3+2+/3+	3+	3+	Lr14a, ?
TX08CSDHHT202-24	SRPN 2021	;	;	;	;	;	0;	;	;	;	;2-	;			+	Lr24, Lr37
TX13CSDHTAMTIA231-12	SRPN 2021	;2-	22+	;2-	22+	3+	;1-	;	;	22+	;	;			Lr16	Lr68
TX14M7088-18AZ530	SRPN 2022	3+	3+	;	0;	0;	0;	;		0;	;	0;	;1-	3+	Lr24, Lr39	Lr24, Lr34, Lr37
TX16M9155	SRPN 2021	;1-	;	;	;22+	;	;	;	;1-	;12	3+	;1-			?	Lr26, Lr37, Lr68
TX16M9216	SRPN 2021	;2	;1-	;	3+	;	3+	;12-	;	;1-	3+	3+			Lr11	Lr34, Lr37
TX17A001181	SRPN 2021	;	;1-	;	;	;	;1-	;	;	;	3+	;			?	Lr37
TX17A001247	SRPN 2021	;2	;	;	;2-	;	;2	;2-	;	0;	3	;			?	Lr24, Lr37, Lr68
TX17A001295	SRPN 2021	;2+	2+	;	;22+3	22+;	;12-	;1	;1-	3+	3	;			?	Lr34, Lr37, Lr68
TX17M1572	SRPN 2021/ SRPN 2022	3+/3+	3+/3+	;/;	0;/;	;/0;	0;/0;	3+/3+	3+	0;/0;	1/;	;/;	3+	3+	Lr39	Lr46, Lr78
TX18A001119	SRPN 2022	3+	;1-	;	;	0;	0;	;		0;	;	0;	;	;12	+	Lr21, Lr24, Lr46, Lr77, Lr78
TX18A001129	SRPN 2022	;1-	;1-	;1-	;	;	;	;		;	;1-	;1	;1-	;	+	Lr21, Lr46
TX18A001132	SRPN 2022	;1-	;	;1-	;	;	;	;		;	;1	;	;1-	;1-	+	Lr21, Lr46
TX18A001399	SRPN 2022	3+2+	;2	;1-	3+	;2	22+	;		22+	32+	32+	;12-	;		Lr46, Lr77, Lr78
TX18M2602	SRPN 2022	;	;	;	;	;	;	;		0;	;1-	;	;	;	+	Lr77
TXAMPSY 473-18AZ816	SRPN 2021/ SRPN 2022	;23+/;1-	3+/3+	2+3/3+	3+/;	;1/;1-	;1-/;	;/;	;1-	;2-/22-	3+/3+	3+/3+	3+	3+	?	Lr46
Wesley	NRPN 2021/ NRPN 2022	;22+3/;	3+/3+	32+;/;23	3+/;	3+/3+	3+/3+	;/;	;	22+/;	3/3+	;1-/3/3+/;	32;	3+	?	het Lr21, Lr24
XD4101	SRPN 2021	3+	3+	2+;	3+	3+	3+2+	3+	3+		32+	3+			---	Lr34
XD4401	SRPN 2021	3+	3	;1-	0;	;	;	;1-	;1-		;	;			Lr24,Lr39	Lr21, Lr24,Lr37
--- = no Lr genes; ? = unable to postulate Lr genes; + = resistant to all races, unable to postulate Lr genes; / = Leaf rust infection type responses of the duplicated lines

## Sheet: Table S2
Supplemental Table S2. Leaf rust infection types (IT) of 459 hard winter wheat genotypes selected from the 2021 and 2022 NRPN, SRPN, and RGON against five P. triticina races.
Line	Source	MNPSD		MBDSD		TNBJS		MPPSD		MJBJG
		(IT 0-4)	(IT 0-9)	(IT 0-4)	(IT 0-9)	(IT 0-4)	(IT 0-9)	(IT 0-4)	(IT 0-9)	(IT 0-4)	(IT 0-9)
17NORD-138	NRPN 2022	2	5	32	7	3	8	1+1	2.7	32	7
17NORD-143	NRPN 2022	2	5	2+	6	1;	1.3	1	2	2+	6
17NORD-148	NRPN 2022	32	7	3+	9	3	8	11+	2.3	32	7
17NORD-96	NRPN 2022	32	7	12	3	3	8	3	8	32	7
17VDH-HRW11-189	RGON 2022	3	8	3	8	3+	9	2	5	32	7
17VDH-HRW11-211	RGON 2022	2	5	3	8	3	8	32	7	3	8
19Nord-117	NRPN 2021	2	5	3	8	2	5	2+2	5.7	21	4
19Nord-122	NRPN 2021	3	8	3	8	3	8	3-	7	2	5
19Nord-123	NRPN 2021	21	4	1+	3	1-;	0.7	1	2	2	5
19Nord-124	NRPN 2021	12	3	1	2	1+	3	1+1	2.7	32	7
19NORD-124	NRPN 2022	2+	6	3	8	1	2	1+1	2.7	321	6
19Nord-127	NRPN 2021	1	2	;1	0.7	1-;	0.7	1;	1.3	;1-	0.3
2021MD3070	RGON 2022	2	5	3	8	32	7	32	7	32	7
20CP010051	NRPN 2021	3	8	3	8	3	8	3	8	3	8
20CP010052	NRPN 2021	1;	1.3	1;	1.3	1-;	0.7	1;	1.3	;1	0.7
20CP010053	NRPN 2021	3	8	3	8	3	8	3	8	32	7
20CP010056	NRPN 2021	2-	4	;1	0.7	1;	1.3	3	8	1-;	0.7
20CP010061	SRPN 2021	3	8	3	8	3	8	3	8	3	8
20CP010063	SRPN 2021	3	8	3+	9	3	8	3	8	3	8
20CP010066	NRPN 2021	2	5	3	8	3	8	3	8	32	7
20CP010069	SRPN 2021	3	8	3	8	3	8	3	8	3	8
20CP010072	SRPN 2021	32	7	;1-	0.3	;1-	0.3	3	8	;1	0.7
21CP010029	SRPN 2022	;1	0.7	1;	1.3	32;	5.3	1;2	3	31;	5.3
21CP010038	SRPN 2022	1;	1.3	;1-	0.3	2;	3.3	1;	1.3	1+1;	2
21CP010041	SRPN 2022	3	8	3	8	3	8	3	8	3	8
21CP010042	SRPN 2022	3	8	3	8	3	8	3	8	3+	9
21NORD-151	RGON 2022	2	5	;1-	0.3	21	4	3	8	2+	6
21NORD-152	RGON 2022	1;	1.3	3-	7	3-	7	1	2	3	8
21NORD-153	RGON 2022	21	4	;1-	0.3	1;	1.3	3-	7	11-;	1.3
21NORD-154	RGON 2022	2	5	3	8	3	8	3	8	3	8
21NORD-155	RGON 2022	3	8	3	8	1-;	0.7	32	7	;1-	0.3
21NORD-156	RGON 2022	23	6	1;	1.3	1-;	0.7	3	8	3	8
21NORD-157	RGON 2022	2+	6	3	8	3	8	3	8	3	8
21NORD-158	RGON 2022	1;	1.3	1;	1.3	;1-	0.3	3-	7	;1-	0.3
21NORD-159	RGON 2022	2	5	3	8	3	8	3	8	32	7
21NORD-160	RGON 2022	2	5	1	2	2;	3.3	3	8	3	8
21NORD-161	RGON 2022	;1-	0.3	;	0	;	0	;	0	;1-	0.3
21NORD-162	RGON 2022	2+3	6.7	3-	7	3	8	2	5	32	7
21NORD-163	RGON 2022	21	4	1+	3	1+	3	2	5	32	7
21NORD-164	RGON 2022	3	8	3-	7	3	8	3	8	3	8
21NORD-165	RGON 2022	2	5	3-	7	3	8	2	5	32	7
21NORD-166	RGON 2022	23	6	3	8	3	8	3	8	32	7
21NORD-167	RGON 2022	1	2	;1-	0.3	;1-	0.3	1	2	1-;	0.7
21NORD-168	RGON 2022	1	2	1	2	1-1	1.3	1+	3	3;	5.3
22SENB24	RGON 2022	;1-	0.3	1	2	1-;	0.7	1	2	1+1	2.7
22SENB46	RGON 2022	2	5	;1-	0.3	;1-	0.3	2	5	;1-	0.3
22SENB6	RGON 2022	1;	1.3	;1-	0.3	;1-	0.3	1	2	1+1;	2
22SENC30	RGON 2022	2	5	3-	7	1-;	0.7	3	8	2+	6
22SENC32	RGON 2022	2	5	1	2	1-;	0.7	1+1	2.7	32	7
22SEND7	RGON 2022	2	5	3	8	;1-	0.3	3	8	2+	6
22SEND9	RGON 2022	22+	5.3	3	8	2	5	2	5	32	7
BASF 13	SRPN 2021	2+	6	3-	7	3	8	3	8	32	7
BASF-12	SRPN 2022	3+	9	3	8	3	8	32	7	3+2	7.7
BASF-7	SRPN 2022, SRPN 2021	32/2	6	1+1	2.35	3	4.65	32	7.5	31;	5.65
CO13007-F6R	SRPN 2021, RGON 2021	2	5	3	8	3	8	2	5	2+	6
CO16D1487	SRPN 2021, RGON 2021	3	8	3+	9	3	8	3	8	32	7
CO16D402W	SRPN 2021, RGON 2021	32	7	3+	9	3	8	3	8	3+	9
CO16SF027	NRPN 2021, SRPN 2021, RGON 2021, RGON 2022	2/3;/3	6.1	3+	8	3	8	3	7.7	32	7
CO16SF032	NRPN 2021, SRPN 2021, RGON 2021, RGON 2022	11750	6.7	3	8	3	7.7	3	7.7	32	7.3
CO16SF067	NRPN 2021, SRPN 2021, RGON 2021, RGON 2022	2/2+3/32	6.2	3	8	3	8	3	8	32	7.7
CO16SF070	NRPN 2021, RGON 2021	3	8	3+	9	3	8	3	8	32	7
CO17449R	SRPN 2022, RGON 2021, RGON 2022	3+/2+3	7.85	3	6.5	32	6	3	7.5	2+	6.5
CO18035RA	SRPN 2022, RGON 2022	3/2+	7	3+	8.5	3+	8.5	3+	7	3+	8.5
CO18042RA	RGON 2022	3	8	3+	9	3+	9	3+	9	3+	9
CO18228RA	RGON 2022	3+	9	;1-	0.3	1;	1.3	3	8	1-;	0.7
CO18922W	RGON 2022	3	8	3	8	3	8	3+	9	3	8
CO18D007W	SRPN 2022, RGON 2021, RGON 2022	3+/32	8	3	8.5	3	8.5	3+	8.5	3+	8.5
CO18D297R	RGON 2021, RGON 2022	3	8	3	8	3	8	3+	9	32	7
CO18SFD009W	SRPN 2022, RGON 2021, RGON 2022	3/32	7.5	3	7.5	3	8.5	3	8	32	7.5
CO19041R	RGON 2022	3+	9	3+	9	3	8	32	7	3+	9
CO19233R	RGON 2022	3	8	32	7	3	8	3	8	3	8
CO19391R	RGON 2022	3	8	32	7	3	8	3	8	3	8
CO19393R	RGON 2022	3	8	3	8	3	8	3	8	3	8
CO19410R	RGON 2022	3	8	3	8	3	8	3+	9	3	8
CO19D040W	RGON 2022	3	8	3	8	3	8	3+	9	32	7
CO19D042W	RGON 2022	3	8	3	8	3	8	3	8	3+	9
CO19D087R	RGON 2022	3	8	3	8	3	8	3	8	32	7
CO19D223W	RGON 2022	3	8	3	8	3	8	3+	9	3	8
CO19D255W	RGON 2022	2+	6	3	8	3	8	3+	9	3	8
CO19D304R	RGON 2022	3+	9	3	8	3	8	32	7	3	8
CO19D322R	SRPN 2022, RGON 2022	3/32	7.5	3	8	3	8.5	3	8	32	7
CO19S038R	RGON 2022	3	8	3	8	3	8	3	8	3	8
CO19S069W	RGON 2022	3	8	3	8	3+	9	3	8	3+	9
CO19S076R	RGON 2022	3	8	3	8	3+	9	32	7	3	8
CO19S085W	RGON 2022	3	8	3	8	3+	9	3	8	3	8
CO19S088W	RGON 2022	3	8	3	8	3+	9	3+	9	3+	9
CO19S091W	RGON 2022	3	8	3	8	3+	9	3	8	32	7
CO19S129W	RGON 2022	32	7	32	7	1	2	3	8	2;	3.3
DH15HRW-65-142	SRPN 2021	32	7	3	8	3	8	3	8	3	8
DH18HRW-138-56	RGON 2022	3	8	3	8	3	8	1;3	4	32	7
Jagalene	NRPN 2021, NRPN 2022, SRPN 2021, SRPN 2022	3/3+/3/32	8	3+	8.25	3	8.25	3	6	32	7.425
Jerry	NRPN 2021, NRPN 2022	3/3	8	3	8	3	8	3	8	32	7
Kharkof	NRPN 2021, NRPN 2022, SRPN 2021, SRPN 2022	3/3/2/2+	6.75	3	8.25	32	7.5	3	8	32	7
KS120215K-6	SRPN 2022	2+	6	31	6	2;	3.3	2+	6	32	7
KS130403M-3	RGON 2022	21	4	2	5	13	4	3	8	1+13	4
KS13DH0041-35	SRPN 2021, SRPN 2022	;1-/;1	0.5	;1-	0.3	1-;	2	;	0	;1-	1.5
KS140064M-1	RGON 2022	;1		21		32		2+		32
KS140732K-2	RGON 2022	31	6	2	5	32	7	2	5	3	8
KS140794K-8	RGON 2022	;1	0.7	2+	6	2	5	1	2	2;1-	3.7
KS141050K-10	RGON 2022	3	8	3	8	3	8	32	7	3+	9
KS14FHB0599M-2	RGON 2022	;1	0.7	32	7	32	7	;	0	3	8
KS14FHB0732M-4	RGON 2022	1+1;	1.3	32+	7.3	32	7	3+	9	32	7
KS14HD286	SRPN 2021	2	5	3	8	3	8	;1-	0.3	1+;	2
KS160332S-3	RGON 2022	1;	1.3	1-	1	;1-	0.3	2	5	1-;	0.7
KS160352S-1	RGON 2022	1;	1.3	1-;	0.7	3	8	2	5	1;	1.3
KS160458S-1	RGON 2022	1;	1.3	1-;	0.7	1;	1.3	;1-	0.3	1-;	0.7
KS160473S-6	RGON 2022	31	6	3	8	3	8	3	8	3	8
KS160476S-6	RGON 2022	1	2	3	8	3	8	13	4	3	8
KS160524S-10	RGON 2022	2	5	3	8	3	8	3	8	32	7
KS160563S-2	RGON 2022	2	5	1	2	1	2	32	7	1-;	0.7
KS160720S-1	RGON 2022	2+	6	3	8	3	8	3	8	3	8
KS160765S-1	RGON 2022	2+		3		3		3		3
KS160786S-4	RGON 2022	1	2	;1-	0.3	1-;	0.7	1	2	1	2
KS160855S-4	RGON 2022	3		3		3		-		3
KS160998S-2	RGON 2022	1;	1.3	1	2	;1-	0.3	3	8	3	8
KS16DH0002-12	SRPN 2022	3+	9	3	8	3+	9	3+	9	32;	5.3
KS16DH0010-17	SRPN 2022	3	8	3	8	32	7	3	8	32	7
KS170025D-6	RGON 2022	1+	3	1+	3	1;	1.3	1+	3	32	7
KS170275D-1	RGON 2022	1	2	4	9	;1-	0.3	;1-	0.3	;1-	0.3
KS18H110-3	SRPN 2021	;1	0.7	3-	7	2-	4	3	8	;3	2.7
KS18H111-3	SRPN 2021	32	7	3	8	3	8	3	8	32	7
KS18H19-6	SRPN 2021	2	5	3	8	3	8	1	2	3-	7
KS19H10	SRPN 2022	;1	0.7	1;	1.3	2-;	2.7	1-	1	1;	1.3
KS19H21	SRPN 2022	3	8	3	8	3	8	3	8	3+	9
KS19HD68	SRPN 2022	2	5	1;	1.3	2;3	6	2+	6	3;	5.3
KS19HD69	SRPN 2022	2	5	13-	3.7	21;	3.3	2+	6	1-;2	2.3
KS21H106	RGON 2022	3	8	3	8	3	8	3	8	3	8
KS21H11	RGON 2022	2	5	3	8	3	8	32	7	32	7
KS21H114	RGON 2022	3	8	3	8	3	8	3	8	3	8
KS21H116	RGON 2022	3	8	3	8	3	8	3	8	3;	5.3
KS21H18	RGON 2022	2	5	3-	7	3	8	3	8	32	7
KS21H3	RGON 2022	3-	7	3	8	3+	9	3+	9	32	7
KS21H30	RGON 2022	3;	5.3	3	8	3	8	3	8	3	8
KS21H31	RGON 2022	3	8	3	8	3	8	3	8	32	7
KS21H36	RGON 2022	3	8	3	8	3+	9	3	8	32	7
KS21H38	RGON 2022	2	5	3	8	3	8	3	8	32	7
KS21H49	RGON 2022	;13	2.7	3	8	3	8	3	8	3	8
KS21H6	RGON 2022	3	8	3	8	3	8	3	8	3	8
KS21H84	RGON 2022	3	8	3	8	3	8	3	8	3;	5.3
KS21H85	RGON 2022	3	8	3	8	3	8	3	8	2;	3.3
KS21H86	RGON 2022	3	8	32	7	32	7	3	8	32	7
KS21HD121	RGON 2022	3;	5.3	3	8	3	8	3	8	2	5
KS21HD125	RGON 2022	3	8	3	8	3-	7	3	8	32	7
KS21HD144	RGON 2022	3;	5.3	3	8	;1-	0.3	1;3	4	;1	0.7
KS21HD147	RGON 2022	2+	6	;1-	0.3	;1-	0.3	3	8	;1-1	0.7
KS21HD149	RGON 2022	1;	1.3	;1-	0.3	;1-	0.3	;1-	0.3	;1-	0.3
KS21HD154	RGON 2022	3	8	3-	7	3-2	6.3	3	8	32	7
KS21HD156	RGON 2022	3	8	3-	7	3	8	3-	7	32	7
KS21HD158	RGON 2022	32	7	1	2	321	6	3	8	3;	5.3
KS21HD159	RGON 2022	32	7	3-	7	3-	7	32	7	32	7
KS21HD168	RGON 2022	3	8	3	8	3	8	3	8	3	8
KS21HD170	RGON 2022	3	8	3	8	3	8	3	8	2;1	4
KS21HD172	RGON 2022	2	5	3	8	3-	7	3	8	32	7
KS21HDW138	RGON 2022	3	8	3	8	32	7	3	8	3	8
KS21HW27	RGON 2022	2;	3.3	3-	7	32	7	3	8	32	7
KS21HW54	RGON 2022	3	8	32	7	3	8	3	8	3	8
KS21N16MD9210.B03.15	RGON 2022	3	8	3	8	3	8	3	8	3	8
KS21N16MD9261.F02.3	RGON 2022	32	7	;1-	0.3	3	8	3	8	3;	5.3
KS21U7263.B3.6.4	RGON 2022	1;	1.3	3	8	3	8	;1-	0.3	3	8
KS21U7266.E1.B2	RGON 2022	3	8	3	8	3	8	3	8	3	8
KS21U7274.A.G149	RGON 2022	1	2	1	2	3-	7	3	8	3	8
KS21U7274.A.G155	RGON 2022	21	4	1	2	1	2	3	8	31	6
KS21U7294.G6.4.3	RGON 2022	32	7	3	8	1;	1.3	22-	4.7	13	4
KS21U7294.G6.4.7	RGON 2022	3-	7	3	8	2-	4	3	8	3	8
KS21U7321.B2.B7	RGON 2022	32	7	3	8	3	8	3	8	32	7
KS21U7420.S9	RGON 2022	2	5	3	8	3	8	32	7	3	8
KS21U7445.H9.C3	RGON 2022	32	7	13	4	3	8	3	8	3	8
KS21U7445.H9.C6	RGON 2022	2+	6	1+	3	2+	6	2+	6	32	7
KS21U7494.G14.C6	RGON 2022	1	2	2	5	21	4	1;	1.3	1;	1.3
KS21U7494.H1.B8	RGON 2022	1	2	1	2	1;	1.3	;1-	0.3	1-;	0.7
KS21U7494.H5.C1	RGON 2022	1	2	1	2	1	2	1;	1.3	1;	1.3
KS21U7693.A.2.3	RGON 2022	3	8	3	8	3	8	3	8	3;	5.3
KS21U7748.A.10	RGON 2022	31	6	32	7	31;	5.3	3	8	32	7
KS21U8086.13.14	RGON 2022	2	5	1	2	;1-	0.3	3	8	1+	3
KS21U8086.13.44	RGON 2022	2	5	1	2	1	2	1+	3	1+	3
KS21U8336.E.2	RGON 2022	3	8	3	8	;1-	0.3	3	8	3	8
KS21U8337.A.1	RGON 2022	1	2	3+	9	32	7	3	8	3	8
KS21U8519.F.4	RGON 2022	1;	1.3	3	8	3	8	3+	9	3	8
KS21U8520.C.1	RGON 2022	1	2	1	2	1+	3	3	8	1+;	2
KS21U8520.S.2	RGON 2022	1	2	1	2	1	2	1-	1	1;	1.3
KS21U8572.A.4	RGON 2022	3	8	3	8	3	8	3	8	3	8
KS21U8578.B.A3	RGON 2022	0;	0	3	8	;1-	0.3	;1-	0.3	3;	5.3
KS21U8584.C.A3	RGON 2022	;	0	;1-	0.3	;1-	0.3	;	0	;	0
KS21U8715.I.F01	RGON 2022	3	8	3	8	3	8	3	8	3	8
KS21U8715.J.E07	RGON 2022	2	5	3	8	3	8	1	2	3	8
LCH17-1390	SRPN 2021	32	7	3	8	3	8	3	8	3	8
LCH17-3193	NRPN 2021, SRPN 2021	2/2	5	3	7.5	2-	4.5	3	6.5	1	1.35
LCH17-3205	NRPN 2021	1;	1.3	1-;	0.7	1-;	0.7	1;	1.3	1-;	0.7
LCH17-3956	SRPN 2021	2+	6	33+	8.3	3-	7	3	8	3	8
LCH17-4889	NRPN 2021	2	5	13	4	1-;	0.7	22+	5.3	1;	1.3
LCH17-5725	NRPN 2021	1;	1.3	;1-	0.3	1-;	0.7	1	2	;1-	0.3
LCH18-1022	NRPN 2021	2	5	3	8	3	8	3	8	3+	9
LCH18-9005	SRPN 2021	32	7	3	8	3	8	13-	3.7	3	8
LCH19DH-147-68	NRPN 2022	2	5	3	8	3	8	1+	3	32	7
LCH19DH-148-43	SRPN 2022	1+	3	1+	3	1+	3	32	7	3+2	7.7
LCH19DH-149-10	NRPN 2022	2+	6	3	8	3	8	21	4	2	5
LCH19DH-149-13	SRPN 2022	3+	9	3	8	3	8	3	8	32	7
LCH19DH-150-40	NRPN 2022	2+3	6.7	3+	9	3	8	3	8	2+	6
LCH19DH-150-85	SRPN 2022	3	8	3	8	3	8	32;	5.3	3+	9
LCH19DH-151-36	NRPN 2022	2	5	3+	9	3	8	3	8	32	7
LCH19DH-152-20	NRPN 2022	2+2;	4	3	8	3	8	3	8	32	7
LCH19DH-152-25	SRPN 2022	3	8	33-	7.7	3	8	2	5	32	7
LCH19DH-152-6	SRPN 2022	2+;	4	3	8	3	8	2-	4	32	7
LP855 (AAC Network)	NRPN 2022	23	6	3+	9	3	8	3	8	32	7
LQ148 (AAC Vortex)	NRPN 2022	3+2	7.7	3	8	3+	9	3	8	21;	3.3
LR535	NRPN 2022	3+2	7.7	3	8	3	8	3	8	32	7
Mattern	RGON 2021, RGON 2022	3/3/3-//3/2/3/3/32	7.4	32	7.5	3	8.1	2	6.8	32	6.3
MT1855	NRPN 2021	32	7	3+	9	3	8	3	8	32	7
MT1872	NRPN 2021	3	8	3	8	3	8	32	7	32	7
MTCL19151	NRPN 2022	3	8	3	8	3	8	3+3	8.7	32	7
MTS18116	NRPN 2021	3	8	3+	9	3	8	3	8	3+	9
MTS18149	NRPN 2021	3	8	3	8	3	8	3	8	3	8
MTS1903	NRPN 2022	3	8	3	8	3	8	3	8	3	8
MTS1908	NRPN 2022	3	8	3	8	3	8	3	8	3	8
NE16468	NRPN 2021	1	2	3	8	3	8	3	8	32	7
NE17433	SRPN 2021	3	8	3	8	3	8	3	8	32;	5.3
NE17441	NRPN 2021	21	4	3	8	1;	1.3	3	8	32	7
NE17544	NRPN 2021	3	8	3	8	3	8	32	7	32;	5.3
NE17662	NRPN 2021	1	2	32	7	1-;	0.7	1	2	32	7
NE18455	NRPN 2022, SRPN 2021, SRPN 2022	32	7	3	8	3	8	3	8	32	7
NE18573	NRPN 2021	3	8	3	8	3	8	32	7	2;	3.3
NE19412	NRPN 2022, RGON 2021	2+	6	3	8	3	8	3+3	8.7	21;	3.3
NE20428	RGON 2022	2+	6	3	8	31	6	3	8	-
NE20434	RGON 2022	3	8	3	8	3	8	3	8	2+	6
NE20448	RGON 2022	;	0	;1-	0.3	1;	1.3	1+	3	2	5
NE20453	RGON 2022	;1	0.7	3	8	13	4	32	7	;	0
NE20455	RGON 2022	;	0	3-	7	3-	7	2	5	;1-	0.3
NE20462	RGON 2022	;1	0.7	3	8	3	8	;	0	;	0
NE20469	RGON 2022	;1	0.7	3-	7	3-	7	3	8	;	0
NE20531	RGON 2022	;1	0.7	;1-	0.3	;1-	0.3	3	8	;1-	0.3
NE20543	RGON 2022	1+	3	32	7	321	6	3	8	;2	1.7
NE20558	RGON 2022	1	2	;	0	;1-	0.3	32	7	1;	1.3
NE20568	RGON 2022	1	2	1;	1.3	;1-	0.3	;	0	;	0
NE20620	RGON 2022	;1	0.7	3	8	3	8	1	2	;	0
NF99117	SRPN 2021, RGON 2021	1;	1.3	3	8	3	8	1	2	32	7
NHH17450	SRPN 2021	32	7	3	8	3	8	3	8	3	8
NHH17612	NRPN 2021, SRPN 2021	3/3	8	3	8	3	8	21	6	32	7
NHH19668	NRPN 2022, SRPN 2022, RGON 2021	2/3	6.5	1;	4.65	;1-	4.65	3	8	21;	5.15
NHH20651	RGON 2022	1	2	3-;	4.7	3;	5.3	3	8	3	8
NHH20659	RGON 2022	3	8	3-	7	;1-	0.3	2	5	2;	3.3
NHH20660	RGON 2022	;1	0.7	0	0	;1-	0.3	3	8	;	0
NHH20669	RGON 2021, RGON 2022	1	2	3	8	3;	5.3	3	8	;	0
NUSAKA15-3	SRPN 2021	2+	6	21	4	2	5	1+	3	32	7
OK12716W Composite I	SRPN 2021	2	5	3	8	3	8	3	8	32	7
OK15DMASBx7 ARS 6-8	SRPN 2021	32	7	3	8	3	8	3	8	31;	5.3
OK15MASBx7 ARS 8-20	SRPN 2021	2	5	3-	7	1;	1.3	32	7	321	6
OK15MASBx7 ARS 8-29	SRPN 2021	2	5	1-	1	1;	1.3	1;	1.3	31;	5.3
OK16107155-18HR-2	RGON 2021	2	5	3	8	3	8	32	7	3	8
OK16D101237	SRPN 2022	2	5	3	8	3	8	3	8	23	6
OK18205	RGON 2022	1;	1.3	3	8	;13	2.7	1	2	2	5
OK18510	SRPN 2021, SRPN 2022, RGON 2021	2/2+/2	5.3	32	6.2	2;1	3.3	32;	6.7	12;	2.9
OK19105096	RGON 2021	21;	3.3	1	2	1;	1.3	1;2	3	1;	1.3
OK19105121	RGON 2021	21;	3.3	3	8	3	8	21;	3.3	3-2	6.3
OK19105122	RGON 2021	2+	6	3+	9	3+	9	32	7	32	7
OK19105126	RGON 2021	2+	6	3+	9	3+	9	32	7	3	8
OK19105130F	RGON 2021	32	7	3+	9	3	8	32	7	3	8
OK19105134F	RGON 2021	2	5	3-	7	3	8	2+	6	3	8
OK19P808	SRPN 2022	2	5	3	8	3	8	3	8	3	8
OK20004	RGON 2021	2+	6	3-1	5.3	1;	1.3	32	7	13;	1.3
OK20005	RGON 2021	3	8	3	8	3-	7	3	8	3	8
OK20007	RGON 2021	32	7	3	8	3-2	6.3	3	8	32	7
OK20008	RGON 2021	32	7	;1-	0.3	1-1	1.3	31	6	1;	1.3
OK20026	RGON 2021	3	8	31	6	2;	3.3	3	8	3	8
OK20029	RGON 2021	32	7	3	8	3	8	32	7	3	8
OK20030	RGON 2021	3	8	3	8	3	8	32	7	32	7
OK20033	RGON 2021	3	8	3	8	1-;	0.7	3	8	3	8
OK20041	RGON 2021	3	8	3	8	3	8	3	8	3;	5.3
OK20042	RGON 2021	3	8	3	8	3	8	3	8	3	8
OK20043	RGON 2021	2+2	5.7	3	8	3	8	3	8	3	8
OK20044	RGON 2021	13	4	31	6	3	8	31	6	13	4
OK20046	RGON 2021	32	7	3	8	2-	4	32	7	32	7
OK20047	RGON 2021	2+	6	3	8	1-;	0.7	3	8	3	8
OK20048	RGON 2021	3	8	3	8	2-1;	3.3	3	8	32	7
OK20050	RGON 2021	3	8	3	8	31-;	5.3	3	8	3	8
OK20D78S015	SRPN 2022	2+	6	2;	3.3	;2-	1.3	2	5	3;	5.3
OK21DTR1703-3	RGON 2022	;3	2.7	32	7	3	8	2	5	32	7
OK21DTR1703-33	RGON 2022	1;	1.3	3-	7	3-	7	3	8	3	8
OK21DTR1703-59	RGON 2022	;1	0.7	;1-	0.3	;1-	0.3	2;	3.3	;1-	0.3
OK21DTR1704-61	RGON 2022	2	5	;1-	0.3	;1-	0.3	2	5	;1-	0.3
OK21DTR1705-117	RGON 2022	2-;	2.7	3	8	3	8	;1-	0.3	3	8
OK21DTR1707-41W	RGON 2022	;1	0.7	2	5	31	6	;	0	1;	1.3
OK21DTR1708-11	RGON 2022	3	8	3	8	3	8	3	8	3+	9
OK21DTR1708-52	RGON 2022	3	8	2-	4	1	2	2;	3.3	32	7
OK21DTR1709-106	RGON 2022	3	8	3	8	3-	7	2+	6	31-;	5.3
OK21DTR1709-51	RGON 2022	3;	5.3	3-	7	3	8	2;	3.3	3;1	6
OK21DTR1709-74	RGON 2022	;2	1.7	1-;	0.7	2	5	1	2	1-;	0.7
OK21DTR1711-102	RGON 2022	3	8	3	8	3	8	2	5	3	8
OK21DTR1711-23	RGON 2022	;1	0.7	3	8	2+3	6.7	2;	3.3	2+	6
OK21DTR1711-47	RGON 2022	2	5	3	8	3	8	3	8	3	8
OK21DTR1712-2	RGON 2022	3	8	3	8	32	7	3	8	2+;	4
OK21DTR1712-34	RGON 2022	3	8	1	2	1+	3	3	8	2;	3.3
OK21DTR1712-69	RGON 2022	2+;	4	1	2	32	7	1	2	2+2	5.7
OK21DTR1712-96	RGON 2022	3	8	1	2	1+	3	3	8	2+1	4.7
OK21DTR1713-69	RGON 2022	3	8	3	8	3	8	3	8	3	8
OK21DTR1714-20	RGON 2022	13	4	3;	5.3	3	8	1-	1	3	8
OK21DTR1714-31	RGON 2022	321	6	3-	7	3	8	3	8	3	8
OK21DTR1714-76	RGON 2022	31;	5.3	3	8	3	8	1	2	3	8
OK21DTR1715-18	RGON 2022	3-	7	;1-	0.3	;1-	0.3	1	2	3-2	6.3
OK21DTR1715-58	RGON 2022	3	8	3-	7	3	8	31	6	3	8
OK21DTR1721-147W	RGON 2022	1;	1.3	1	2	3	8	1+	3	2;	3.3
OK21DTR1721-63W	RGON 2022	;1	0.7	3-	7	3	8	31	6	3;	5.3
OK21DTR1722-26	RGON 2022	1	2	1-;	0.7	1-;	0.7	2;	3.3	2;	3.3
OK21DTR1723-15W	RGON 2022	;13	2.7	3	8	3+	9	3	8	3	8
OK21DTR1724-63W	RGON 2022	3	8	-		-		-		-
OKP17D101A062	RGON 2021	21	4	1	2	1;	1.3	21;	3.3	21;	3.3
OKP17D101A093	RGON 2021	32	7	3	8	3+	9	32	7	32	7
OKP17D101A350	SRPN 2021, RGON 2021	2/21	4.5	13	2.15	2-;	1.7	21	6	1;	1.3
OKP17D101A666	SRPN 2022, RGON 2021	1;/21	2.65	2	6.5	3/1-;	6.65	1-;	0.85	1-;	1
OKP17D101F240	RGON 2021	32	7	3	8	3+3	8.7	32	7	32	7
ON13P016	SRPN 2021, RGON 2021	2	5	3	8	3	8	3	8	3	8
Overland	NRPN 2021, NRPN 2022, RGON 2021, RGON 2022	32/2/2+2/3/3/1/2/1/2/2	5.27	3+	4	32	2.66	3	4.7	32	7.1
PSB13NEDH-14-83	NRPN 2021	2	5	3	8	1	2	12	3	2+	6
Scout66	SRPN 2021, SRPN 2022	32/2	6	3	8.5	3	7.5	3	8	3	8.5
SD15004-2	NRPN 2021	2	5	31	6	2-1	3.3	3+3	8.7	32	7
SD15007-11	NRPN 2021, NRPN 2022	2/32	6	;1-2	1.85	1-;	0.7	1+1	4	2	4.15
SD15007-5	NRPN 2021, NRPN 2022	2/2	5	1;	1.65	2-1	2	2	6	2+	5
SD15035-2	NRPN 2021, NRPN 2022	3/3	8	3	8	2	6.5	3	5.35	32	7
SD16008-7	NRPN 2021	3	8	;	0	3;	5.3	3	8	32	7
SD17B032-1	NRPN 2021, NRPN 2022	2/2	5	;1-	1.15	;1-	0.5	1+	4.5	11+	2.15
SD17B078-1	NRPN 2021	12;	1.3	;1-	0.3	;1-	0.3	1+1	2.7	;1-	0.3
SD17B210-2	NRPN 2021, NRPN 2022	21/2	4.5	;1-	0.65	;1-	0.3	31	5.5	;1-	0.5
SD17B371-3	NRPN 2021	1	2	1	2	1;	1.3	1	2	1;	1.3
SD18B016-5	RGON 2022	3	8	1-3	3.3	32	7	32	7	32	7
SD18B025-8	NRPN 2021, NRPN 2022	;1;1	0.7	1-	1.15	1-;	0.7	;	1	1;	1.3
SD18B055-2	RGON 2022	1	2	2-3	5.3	2-	4	11-;	1.3	1-2	2.3
SD18B061-4	RGON 2022	13	4	;1-	0.3	2-;1	3.3	2;	3.3	32;	5.3
SD18B062-12	RGON 2022	1;	1.3	3-	7	2-	4	;21	0.7	11-;	1.3
SD18B072-2	NRPN 2022, RGON 2021	;1	0.7	11-	1.7	1-;	0.7	;1-	0.3	1;	1.3
SD18B083-8	NRPN 2022, RGON 2021	3	8	13	4	3	8	3	8	32	7
SD18D035-6	RGON 2022	2	5	1-;	0.7	21;	3.3	1+2	3.7	13;	1.3
SD18D037-11	RGON 2022	2	5	1-;	0.7	2	5	2	5	32;	5.3
SD18D042-3	RGON 2022	2+	6	2-;	2.7	2-;	2.7	2+	6	21	4
SD18D043-5	RGON 2022	2	5	1-;	0.7	2-;	2.7	23	6	11+;	1.3
SD18D074-11	RGON 2022	21;	3.3	2	5	2-;	2.7	22-;	3.3	1+1;	2
SD18D080-2	RGON 2022	2+1	4.7	1	2	2-	4	2+1	4.7	31;	5.3
SD19B002-1	RGON 2022	1+	3	2	5	2-	4	2+	6	1+1;	2
SD19B004-1	RGON 2022	21	4	2	5	2	5	3	8	31;	5.3
SD19B011-2	RGON 2021, RGON 2022	1+	3	;1-1	0.7	2-;	2.7	1+	3	1+;	2
SD19B016-1	RGON 2022	2	5	2	5	2	5	3	8	32	7
SD19B019-2	NRPN 2022, RGON 2021	1+	3	1	2	1;	1.3	1+1	2.7	1+1;	2
SD19B020-2	RGON 2021, RGON 2022	3	8	1+1	2.7	32	7	2	5	32	7
SD19B024-2	RGON 2022	1;	1.3	1	2	2	5	2	5	32;	5.3
SD19B033-2	NRPN 2022, RGON 2021	3	8	3	8	3	8	2+2	5.7	321	6
SD19B051-3	RGON 2022	2+	6	1	2	3	8	2	5	3	8
SD19B057-1	RGON 2022	21	4	1	2	2-	4	2	5	2+	6
SD19B087-1	RGON 2022	1;	1.3	3	8	3	8	;	0	3	8
SD19B089-3	RGON 2022	1+	3	1	2	1+	3	31	6	3;	5.3
SD19B104-2	RGON 2022	2	5	31	6	2-	4	21	4	2	5
SD19B108-3	RGON 2022	21	4	1	2	;2-	1.3	1+	3	31;	5.3
SD19B136-3	RGON 2022	1	2	2	5	2	5	1+	3	31	6
SD19B153-2	RGON 2022	3	8	2+	6	3	8	3	8	3	8
SD19B162-1	RGON 2022	1	2	1	2	1	2	3	8	1;	1.3
SD19B164-3	RGON 2022	1	2	1;	1.3	1;	1.3	1	2	21;	3.3
SD19B176-2	RGON 2022	2	5	1;	1.3	2-;	2.7	3	8	21	4
SD19B183-1	RGON 2022	1	2	1+	3	1	2	1	2	31;	5.3
SD19C008-3	RGON 2022	2	5	;1-	0.3	;1-	0.3	;1	0.7	;1-	0.3
SD19D133-4	RGON 2022	2	5	;1-	0.3	;1-	0.3	1	2	;1-	0.3
TAM-107	SRPN 2021, SRPN 2022, RGON 2021, RGON 2022	3/3/3-/3/3/3/3/32/32/2+	7.5	32	8.1	3	7.93	2	7.1	3	7.83
TX08CSDHHT202-24	SRPN 2021	;	0	;1-	0.3	1;	1.3	-		;	0
TX13CSDHTAMTIA231-12	SRPN 2021	21	4	2	5	21	4	1-;	0.7	321	6
TX14M7088-18AZ530	SRPN 2022	3	8	3+3	8.7	3+3	8.7	2-	4	3	8
TX15A001482-19AZ16	RGON 2022	2	5	;1-	0.3	2-	4	22+	5.3	13;	1.3
TX16M9155	SRPN 2021	2	5	1-;	0.7	1-;	0.7	1-2	2.3	;1-	0.3
TX16M9216	SRPN 2021	;1	0.7	3-	7	3-1	5.3	3-1	5.3	1;	1.3
TX17A001181	SRPN 2021	1	2	;1-	0.3	1-;	0.7	2	5	1;	1.3
TX17A001247	SRPN 2021	;1	0.7	1-;	0.7	1-;	0.7	1-	1	1-;	0.7
TX17A001295	SRPN 2021	2	5	3	8	32	7	3	8	32	7
TX17M1572	SRPN 2021, SRPN 2022	2/2	5	3+3	8.35	3	8	;2	0.85	32	7.5
TX18A001119	SRPN 2022, RGON 2021	2	5	1+	3	2-	4	1-;	0.7	1;	1.3
TX18A001129	SRPN 2022, RGON 2021	2-	4	1+;	2	1-;	0.7	32-	6.7	31;	5.3
TX18A001132	SRPN 2022, RGON 2021	2	5	1;	1.3	2	5	2	5	1;	1.3
TX18A001399	SRPN 2022, RGON 2021	2	5	32	7	32	7	;	0	3	8
TX18DH102	RGON 2022	1	2	;1-	0.3	;1-	0.3	3	8	1	2
TX18DH107	RGON 2022	3	8	3-	7	3	8	31	6	3	8
TX18DH129	RGON 2022	32	7	1-;	0.7	3-2	6.3	32	7	31;	5.3
TX18DH266	RGON 2022	1	2	;1	0.7	1-;	0.7	32	7	;1-	0.3
TX18DH287	RGON 2022	3/2;/;1/2;	5.65	;1-	0.5	;1-	0.5	32	7	13	2.35
TX18DH303	RGON 2022	;1/2;	2	3;/3	6.65	3/3	8	3/31;	6.65	31/32	6.5
TX18DH305	RGON 2022	3;	5.3	;1-	0.3	;1-	0.3	3-;	4.7	;1-	0.3
TX18DH313	RGON 2022	;/1;2	1.5	1;	1.3	1	2.65	1-;	0.5	;1-	0.5
TX18DH319	RGON 2022	3	8	3	8	3	8	32	7	32;	5.3
TX18DH330	RGON 2022	;1	0.7	1;	1.3	;1-	0.3	1;	1.3	1-;	0.7
TX18DH370	RGON 2022	2	5	3	8	3	8	3	8	32	7
TX18DH379	RGON 2022	1;	1.3	2	5	32-	6.7	2	5	32	7
TX18DH399	RGON 2022	;1-	0.3	;1-	0.3	1;	1.3	2;	3.3	1-;	0.7
TX18DH437	RGON 2022	2;	3.3	1;	1.3	2-;	2.7	32	7	2;	3.3
TX18DH447	RGON 2022	1	2	;1-	0.3	;1-	0.3	2	5	;1-	0.3
TX18DH458	RGON 2022	1	2	1;	1.3	;1-	0.3	;1	0.7	;	0
TX18DH498	RGON 2022	32	7	;1-3	2.7	21-	3.7	2	5	31;	5.3
TX18DH501	RGON 2022	2+	6	1;3	4	2;	3.3	3+3	8.7	1+1;	2
TX18DH509	RGON 2022	3	8	3	8	3	8	3	8	3	8
TX18DH77	RGON 2022	3/2	6.5	3-1	6.15	3;1-	3.5	32	7.5	32	7
TX18DH85	RGON 2022	23	6	;1-	0.3	;1-	0.3	3	8	3-;	4.7
TX18DH90	RGON 2022	1	2	1;	1.3	;1-	0.3	1-;	0.7	2;	3.3
TX18M2602	SRPN 2022	1;	1.3	1	2	1-;	0.7	;	0	1-;	0.7
TX19A001030	RGON 2022	3	8	3	8	3	8	3	8	32	7
TX19A001150	RGON 2022	3	8	3-	7	3	8	2	5	3	8
TX19A001290	RGON 2022	3	8	3	8	3	8	3	8	32	7
TX19A001362	RGON 2022	2;	3.3	;1-	0.3	2;	3.3	2	5	;1-	0.3
TX19A001366	RGON 2022	3	8	3-1	5.3	32	7	3	8	2	5
TX19A001467	RGON 2022	3;2	7	1;	1.3	1-;	0.7	13	4	1;	1.3
TX19AS002295	RGON 2022	2	5	;1-	0.3	2-;	2.7	3	8	31;	5.3
TX19AS002413W	RGON 2022	2	5	1	2	2	5	3	8	1+1	2.7
TX19AS1543	RGON 2022	2+3	6.7	3+	9	3	8	2;1	4	3	8
TX20A001041	RGON 2022	21	4	3;	5.3	;1-	0.3	2	5	31	6
TX20A001100	RGON 2022	;1-	0.3	;1-	0.3	;1-	0.3	;1-	0.3	1;	1.3
TX20A001132	RGON 2022	2-	4	32	7	3	8	32	7	32	7
TX20A001189	RGON 2022	2	5	3	8	3+	9	2+	6	31	6
TX20A001228	RGON 2022	2	5	3	8	3+	9	32	7	3	8
TX20A001299	RGON 2022	;1	0.7	2	5	3	8	2+	6	2	5
TX20A001323	RGON 2022	2	5	3	8	3	8	3	8	3	8
TX20M4078	RGON 2022	1	2	1+	3	1+	3	32	7	1+;	2
TX20M4123	RGON 2022	1	2	3-	7	32	7	32	7	2;	3.3
TX20M4131	RGON 2022	31	6	;1-	0.3	1;	1.3	3	8	1+1;	1.3
TX20M4134	RGON 2022	1;	1.3	1	2	1;	1.3	1+13	4.7	3	8
TX20M4139	RGON 2022	3	8	3	8	3	8	3-	7	32	7
TX20M4157	RGON 2022	1;	1.3	;1-	0.3	1;	1.3	13	4	1;	1.3
TX20M4164	RGON 2022	;1	0.7	3-	7	32	7	31	6	3-	7
TX20M4166	RGON 2022	1	2	3-	7	3-	7	31	6	3	8
TX20M4292	RGON 2022	3	8	;1-	0.3	;1-	0.3	3	8	;11-	0.3
TX20M4294	RGON 2022	3	8	;1-	0.3	3	8	3	8	1;	1.3
TX20M4383	RGON 2022	1	2	;1-	0.3	;1-	0.3	2+	6	2	5
TX20M4404	RGON 2022	3;	5.3	;1-	0.3	;1-	0.3	1+1;	1.3	;1-	0.3
TX20M4405	RGON 2022	3	8	1-3;	0.7	1;	1.3	32	7	1;	1.3
TX20M4440	RGON 2022	3	8	3	8	3	8	3+3	8.7	3	8
TX20M4480	RGON 2022	1	2	;1-	0.3	1-;	0.7	3-	7	1;	1.3
TX20M4584	RGON 2022	32	7	13	4	21	4	3	8	1;	1.3
TX20M4593	RGON 2022	32	7	3-2	6.3	1;	1.3	3	8	1+1;	2
TXAMPSY 473-18AZ816	SRPN 2021, SRPN 2022	3/0	4	1;	1	;1-	0.5	2+	6.5	1+;	3.65
VA20HRW-10	RGON 2022	3	8	3	8	32	7	3	8	32	7
VA20HRW-102	RGON 2022	3	8	3-	7	3+	9	3-1	5.3	3	8
VA20HRW-16	RGON 2022	3	8	3	8	3	8	2	5	2+	6
VA20HRW-23	RGON 2022	3	8	3	8	3-	7	2	5	3	8
VA20HRW-3	RGON 2022	3	8	3	8	3	8	3-	7	3	8
VA20HRW-38	RGON 2022	3	8	3	8	3	8	3	8	3	8
VA20HRW-39	RGON 2022	3+	9	3	8	3	8	3	8	3	8
VA20HRW-4	RGON 2022	3	8	3	8	3	8	3	8	3	8
VA20HRW-40	RGON 2022	3	8	43	8.33	43	8.33	3	8	3	8
VA20HRW-43	RGON 2022	3	8	3	8	3+	9	3	8	3	8
VA20HRW-44	RGON 2022	3	8	3	8	3	8	3	8	3	8
VA20HRW-45	RGON 2022	3	8	31	6	3	8	3	8	3+	9
VA20HRW-46	RGON 2022	3+	9	-		-		-		-
VA20HRW-48	RGON 2022	3	8	3	8	3	8	3	8	3	8
VA20HRW-50	RGON 2022	3	8	3	8	3+	9	3	8	32	7
VA20HRW-53	RGON 2022	3	8	3	8	3	8	3	8	3	8
VA20HRW-54	RGON 2022	3	8	3	8	3	8	32	7	3	8
VA20HRW-57	RGON 2022	32	7	1	2	3	8	21	4	3	8
VA20HRW-6	RGON 2022	3	8	3	8	3+	9	3	8	3	8
VA20HRW-67	RGON 2022	3	8	3	8	3	8	3	8	3-3	7.3
VA20HRW-7	RGON 2022	3	8	3+	9	3+	9	3	8	32	7
VA20HRW-70	RGON 2022	3	8	3-	7	3	8	2	5	3	8
VA20HRW-73	RGON 2022	31	6	33+	8.3	3	8	3	8	32	7
VA20HRW-80	RGON 2022	3	8	3	8	3	8	3	8	3+	9
VA20HRW-84	RGON 2022	3	8	3	8	3	8	3	8	32	7
VA20HRW-88	RGON 2022	3	8	3	8	3	8	2	5	3	8
VA20HRW-89	RGON 2022	3	8	3	8	3	8	1	2	32	7
Wesley	NRPN 2021, NRPN 2022	3/2+	7	32	7.5	321	3.65	3	8	32;	6.15
XD4101	SRPN 2021	3	8	3	8	32	7	3	8	3	8
XD4401	SRPN 2021	2	5	3	8	3	8	3	8	3	8

## Sheet: Table S3
Supplemental Table S3. Leaf rust responses of 732 hard winter wheat genotypes from the 2021 and 2022 NRPN, SRPN, and RGON at the adult plant stage in different field environments and Lr genes in each genotype based on molecular markers.
Line	Source	Texas				Kansas		Oklahoma						Kansas-Texas		Lr genes based on molecular markers
		IT-TX21	IT-TX22	COI-TX21	COI-TX22	IT-KS21	DS-KS21	COI-OK23	Reactions - OK23	COI-OK24-S1	Reactions-OK24-S1	COI-OK24-S2	Reactions-OK24-S2	IT-KS-TX-BLUE	Lr18	Lr19	Lr21	Lr24	Lr34	Lr37	Lr42	Lr46	Lr67	Lr68	Lr77	Lr78
14K057-3-2-2	RGON 2021	-	-	-	-	6	20	-	-	-	-	-	-	6.3		Non-Lr19	Non-Lr21	Non-Lr24	Non-Lr34	Non-Lr37	Non-Lr42	Non-Lr46	Non-Lr67	Non-Lr68	Non-Lr77
14K299-1-1-9	RGON 2021	0	-	-	-	2	0	-	-	-	-	-	-	1.2		Non-Lr19	Non-Lr21	Lr24	Het-Lr34	Non-Lr37	Non-Lr42	Non-Lr46	Non-Lr67	Non-Lr68	Non-Lr77
14K431-2-15-6	RGON 2021	0	-	-	-	1	0	-	-	-	-	-	-	0.7		Non-Lr19	Non-Lr21	Non-Lr24	Non-Lr34	Non-Lr37	Non-Lr42	Non-Lr46	Non-Lr67	Non-Lr68	Non-Lr77
14K432X-2-20-13	RGON 2021	2	-	-	-	6	5	-	-	-	-	-	-	4.2		Non-Lr19	Non-Lr21	Non-Lr24	Non-Lr34	Non-Lr37	Non-Lr42	Non-Lr46	Non-Lr67	Non-Lr68	Lr77
14K435-1-53-11	RGON 2021	0	-	-	-	2	0	-	-	-	-	-	-	1.2		Non-Lr19	Non-Lr21	Non-Lr24	Non-Lr34	Non-Lr37	Non-Lr42	Non-Lr46	Non-Lr67	Non-Lr68	Lr77
14K435-1-53-3	RGON 2021	0	-	-	-	2	0	-	-	-	-	-	-	1.2		Non-Lr19	Non-Lr21	Lr24	Non-Lr34	Non-Lr37	Non-Lr42	Non-Lr46	Non-Lr67	Non-Lr68	Het-Lr77
14K439-11-7-1	RGON 2021	4	-	-	-	3	1	-	-	-	-	-	-	3.7		Non-Lr19	Non-Lr21	Non-Lr24	Non-Lr34	Non-Lr37	Non-Lr42	Non-Lr46	Non-Lr67	Non-Lr68	Lr77
14K442X-2-2-1	RGON 2021	5	-	-	-	4	3	-	-	-	-	-	-	4.7		Non-Lr19	Non-Lr21	Non-Lr24	Non-Lr34	Non-Lr37	Non-Lr42	Non-Lr46	Non-Lr67	Non-Lr68	Lr77
14K584-6-9-10	RGON 2021	5	-	-	-	5	10	-	-	-	-	-	-	5.2		Non-Lr19	Lr21	Lr24	Non-Lr34	Non-Lr37	Non-Lr42	Lr46	Non-Lr67	Non-Lr68	Non-Lr77
15K333-2-7	RGON 2021	0	-	-	-	1	0	-	-	-	-	-	-	0.7		Non-Lr19	Non-Lr21	Non-Lr24	Non-Lr34	Non-Lr37	Non-Lr42	Non-Lr46	Non-Lr67	Het-Lr68	Lr77
16DH1647	RGON 2021	6	-	-	-	4	3	-	-	-	-	-	-	5.2		Non-Lr19	Non-Lr21	Non-Lr24	Non-Lr34	Non-Lr37	Non-Lr42	Lr46	Non-Lr67	Lr68	Lr77
16DH1797	RGON 2021	5	-	-	-	6	30	-	-	-	-	-	-	5.7		Non-Lr19	Non-Lr21	Non-Lr24	Non-Lr34	Non-Lr37	Non-Lr42	Non-Lr46	Non-Lr67	Non-Lr68	Lr77
17DH1833	RGON 2021	4	-	-	-	4	5	-	-	-	-	-	-	4.2		Non-Lr19	Non-Lr21	Non-Lr24	Non-Lr34	Non-Lr37	Non-Lr42	Lr46	Non-Lr67	Non-Lr68	Lr77
17DH1835	RGON 2021	3	-	-	-	5	20	-	-	-	-	-	-	4.2		Non-Lr19	Non-Lr21	Non-Lr24	Lr34	Non-Lr37	Non-Lr42	Non-Lr46	Non-Lr67	Non-Lr68	Non-Lr77
17DH1842	RGON 2021	2	-	-	-	4	5	-	-	-	-	-	-	3.2		Non-Lr19	Non-Lr21	Non-Lr24	Non-Lr34	Non-Lr37	Non-Lr42	Lr46	Non-Lr67	Non-Lr68	Lr77
17DH1875	RGON 2021	6	-	-	-	-	-	-	-	-	-	-	-	6		Non-Lr19	Non-Lr21	Non-Lr24	Lr34	Non-Lr37	Non-Lr42	Lr46	Non-Lr67	Non-Lr68	Lr77
17DH1891	RGON 2021	2	-	-	-	-	-	-	-	-	-	-	-	2		Non-Lr19	Non-Lr21	Lr24	Lr34	Non-Lr37	Non-Lr42	Lr46	Non-Lr67	Non-Lr68	Non-Lr77
17DH1913	RGON 2021	8	-	-	-	-	-	-	-	-	-	-	-	8		Non-Lr19	Non-Lr21	Lr24	Non-Lr34	Non-Lr37	Non-Lr42	Non-Lr46	Non-Lr67	Non-Lr68	Lr77
17DH1914	RGON 2021	6	-	-	-	-	-	-	-	-	-	-	-	6		Non-Lr19	Non-Lr21	Non-Lr24	Non-Lr34	Non-Lr37	Non-Lr42	Lr46	Non-Lr67	Non-Lr68	Lr77
17DH2109	RGON 2021	0	-	-	-	8	5	-	-	-	-	-	-	4.2		Non-Lr19	Non-Lr21	Non-Lr24	Non-Lr34	Non-Lr37	Non-Lr42	Lr46	Non-Lr67	Lr68	Non-Lr77
17DH2206	RGON 2021	6	-	-	-	-	-	-	-	-	-	-	-	6		Non-Lr19	Non-Lr21	Lr24	Non-Lr34	Non-Lr37	Non-Lr42	Non-Lr46	Non-Lr67	Non-Lr68	Non-Lr77
17DH2256	RGON 2021	-	-	-	-	1	0	-	-	-	-	-	-	1.3		Non-Lr19	Non-Lr21	Non-Lr24	Non-Lr34	Non-Lr37	Non-Lr42	Non-Lr46	Non-Lr67	Lr68	Non-Lr77
17DH2305	RGON 2021	2	-	-	-	3	0	-	-	-	-	-	-	2.7		Non-Lr19	Non-Lr21	Lr24	Non-Lr34	Non-Lr37	Non-Lr42	Lr46	Non-Lr67	Non-Lr68	Non-Lr77
17DH2322	RGON 2021	1	-	-	-	-	-	-	-	-	-	-	-	1		Non-Lr19	Non-Lr21	Lr24	Non-Lr34	Non-Lr37	Non-Lr42	Lr46	Non-Lr67	Non-Lr68	Non-Lr77
17DH2336	RGON 2021	7	-	-	-	-	-	-	-	-	-	-	-	7		Non-Lr19	Non-Lr21	Non-Lr24	Non-Lr34	Non-Lr37	Non-Lr42	Lr46	Non-Lr67	Non-Lr68	Non-Lr77
17DH2372	RGON 2021	0	-	-	-	-	-	-	-	-	-	-	-	0		Non-Lr19	Non-Lr21	Non-Lr24	Non-Lr34	Non-Lr37	Non-Lr42	Non-Lr46	Non-Lr67	Non-Lr68	Non-Lr77
17DH2411	RGON 2021	0	-	-	-	1	0	-	-	-	-	-	-	0.7		Non-Lr19	Non-Lr21	Non-Lr24	Non-Lr34	Non-Lr37	Non-Lr42	Non-Lr46	Non-Lr67	Non-Lr68	Non-Lr77
17DH2437	RGON 2021	0	-	-	-	6	30	-	-	-	-	-	-	3.2		Non-Lr19	Non-Lr21	Non-Lr24	Lr34	Non-Lr37	Non-Lr42	Lr46	Non-Lr67	Non-Lr68	Non-Lr77
17DH2443	RGON 2021	5	-	-	-	3	0	-	-	-	-	-	-	4.2		Non-Lr19	Non-Lr21	Non-Lr24	Non-Lr34	Non-Lr37	Non-Lr42	Non-Lr46	Non-Lr67	Non-Lr68	Non-Lr77
17NORD-138	NRPN 2022	-	-	-	18	-	-	0.3	TMR/TMS	2	5MR	0.4	TMS	-	Non-Lr18	Non-Lr19	Non-Lr21	Non-Lr24	Non-Lr34	Non-Lr37	Non-Lr42	Non-Lr46	Non-Lr67	Non-Lr68	Non-Lr77	Non-Lr78
17NORD-143	NRPN 2022	-	-	-	27	-	-	8	20MR	10	10S	20	20S	-	Non-Lr18	Non-Lr19	Non-Lr21	Non-Lr24	Non-Lr34	Non-Lr37	Non-Lr42	Non-Lr46	Non-Lr67	Non-Lr68	Lr77	Non-Lr78
17NORD-148	NRPN 2022	-	-	-	38	-	-	10.7	20MR/20MS	15	15S	25	25S	-	Non-Lr18	Non-Lr19	Non-Lr21	Lr24	Lr34	Non-Lr37	Non-Lr42	Het-Lr46	Non-Lr67	Non-Lr68	Non-Lr77	Non-Lr78
17NORD-96	NRPN 2022	-	-	-	58	-	-	4.5	5SMS	8	10MS	65	65S	-	Non-Lr18	Non-Lr19	Non-Lr21	Lr24	Non-Lr34	Non-Lr37	Non-Lr42	Non-Lr46	Non-Lr67	Non-Lr68	Lr77	Non-Lr78
17VDH-HRW11-189	RGON 2022	-	6	-	-	-	-	67.5	75SMS	70	70S	90	90S	6.2	Non-Lr18	Non-Lr19	Non-Lr21	Non-Lr24	Non-Lr34	Lr37	Non-Lr42	Non-Lr46	Non-Lr67	Non-Lr68	Lr77	Non-Lr78
17VDH-HRW11-211	RGON 2022	-	1	-	-	-	-	27	30SMS	2	5MR	14	35MR	1.2	Non-Lr18	Non-Lr19	Non-Lr21	Non-Lr24	Non-Lr34	Lr37	Non-Lr42	Non-Lr46	Non-Lr67	Non-Lr68	Non-Lr77	Non-Lr78
17VDH-HRW12-113	RGON 2021	0	-	-	-	3	1	-	-	-	-	-	-	1.7		Non-Lr19	Non-Lr21	Non-Lr24	Non-Lr34	Het-Lr37	Non-Lr42	Het-Lr46	Non-Lr67	Non-Lr68	Non-Lr77
17VDH-HRW12-169	RGON 2021	3	-	-	-	8	30	-	-	-	-	-	-	5.7		Non-Lr19	Non-Lr21	Non-Lr24	Non-Lr34	Lr37	Non-Lr42	Non-Lr46	Non-Lr67	Non-Lr68	Lr77
18MD4448	RGON 2022	-	8	-	-	-	-	-	-	-	-	-	-	8.2	Non-Lr18	Non-Lr19	Non-Lr21	Non-Lr24	Non-Lr34	Non-Lr37	Non-Lr42	Non-Lr46	Non-Lr67	Non-Lr68	Lr77	Non-Lr78
19Nord-117	NRPN 2021	-	-	57	-	5	10	2.8	5MR/5MS	65	65S	75	75S	5.3		Non-Lr19	Non-Lr21	Non-Lr24	Non-Lr34	Non-Lr37	.	Lr46	Non-Lr67	Non-Lr68	Non-Lr77
19Nord-122	NRPN 2021	-	-	93	-	5	10	0.4	TMS	75	75S	80	80S	5.3		Non-Lr19	Non-Lr21	Lr24	Non-Lr34	Non-Lr37	Non-Lr42	Non-Lr46	Non-Lr67	Non-Lr68	Lr77
19Nord-123	NRPN 2021	-	-	93	-	4	5	15	15S	35	35S	60	60S	4.3		Non-Lr19	Non-Lr21	Non-Lr24	Non-Lr34	Non-Lr37	Non-Lr42	Lr46	Non-Lr67	Non-Lr68	Lr77
19Nord-124	NRPN 2022	-	-	-	28	3	0	6	15MR	12	15MS	50	50S	3.3		Non-Lr19	Non-Lr21	Non-Lr24	Non-Lr34	Non-Lr37	Non-Lr42	Non-Lr46	Non-Lr67	Non-Lr68	Lr77	Non-Lr78
19NORD-124	NRPN 2022	-	-	-	28	3	0	36	40SMS	12	15MS	50	50S	3.3	Non-Lr18	Non-Lr19	Non-Lr21	Non-Lr24	Non-Lr34	Non-Lr37	Non-Lr42	Non-Lr46	Non-Lr67	Non-Lr68	Lr77	Non-Lr78
19Nord-127	NRPN 2021	-	-	48	-	3	0	16	20MS	20	25MS	24	30MS	3.3		Non-Lr19	Non-Lr21	Non-Lr24	Non-Lr34	Non-Lr37	Non-Lr42	Lr46	Non-Lr67	Lr68	Non-Lr77
2021MD3066	RGON 2022	-	8	-	-	-	-	-	-	-	-	-	-	8.2	Non-Lr18	Non-Lr19	Non-Lr21	Non-Lr24	Non-Lr34	Lr37	Non-Lr42	Non-Lr46	Non-Lr67	Lr68	Lr77	Non-Lr78
2021MD3069	RGON 2022	-	7	-	-	-	-	-	-	-	-	-	-	7.2	Non-Lr18	Non-Lr19	Non-Lr21	Non-Lr24	Non-Lr34	Non-Lr37	Non-Lr42	Non-Lr46	Non-Lr67	Non-Lr68	Het-Lr77	Non-Lr78
2021MD3070	RGON 2022	-	8	-	-	-	-	27	30SMS	40	40S	40	40S	8.2	Non-Lr18	Non-Lr19	Non-Lr21	Non-Lr24	Non-Lr34	Het-Lr37	Non-Lr42	Non-Lr46	Non-Lr67	Het-Lr68	Lr77	Non-Lr78
2021MD3072	RGON 2022	-	8	-	-	-	-	-	-	-	-	-	-	8.2	Non-Lr18	Non-Lr19	Non-Lr21	Non-Lr24	Non-Lr34	Het-Lr37	Non-Lr42	Het-Lr46	Non-Lr67	Non-Lr68	Het-Lr77	Non-Lr78
2021MD9006	RGON 2022	-	9	-	-	-	-	-	-	-	-	-	-	9.2	Non-Lr18	Non-Lr19	Non-Lr21	Non-Lr24	Non-Lr34	Non-Lr37	Non-Lr42	Non-Lr46	Non-Lr67	Non-Lr68	Non-Lr77	Non-Lr78
20CP010051	NRPN 2021	-	-	93	-	3	0	9	10SMS	-	-	-		3.3		Non-Lr19	Non-Lr21	Non-Lr24	Non-Lr34	Lr37	Non-Lr42	Non-Lr46	Non-Lr67	Non-Lr68	Lr77
20CP010052	NRPN 2021	-	-	53	-	3	0	0.2	TMR	5	5S	5	5S	3.3		Non-Lr19	Non-Lr21	Lr24	Non-Lr34	Lr37	Non-Lr42	Lr46	Non-Lr67	Het-Lr68	Non-Lr77
20CP010053	NRPN 2021	-	-	73	-	3	0	3.1	5SMS/TMS	30	30S	-	-	3.3		Non-Lr19	Non-Lr21	Lr24	Non-Lr34	Lr37	Non-Lr42	Lr46	Non-Lr67	Non-Lr68	Non-Lr77
20CP010056	NRPN 2021	-	-	68	-	4	3	0.4	TMS	30	30S	-	-	4.3		Non-Lr19	Non-Lr21	Non-Lr24	Non-Lr34	Het-Lr37	Non-Lr42	Lr46	Non-Lr67	Het-Lr68	Non-Lr77
20CP010061	SRPN 2021	-	-	26	-	1	0	0	R	0.2	TMR	2	5MR	1.3		Non-Lr19	Non-Lr21	Non-Lr24	Non-Lr34	Non-Lr37	Non-Lr42	Non-Lr46	Non-Lr67	Lr68	Non-Lr77
20CP010063	SRPN 2021	-	-	88	-	8	80	13.5	15SMS	10	10S	50	50S	8.3		Lr19	Non-Lr21	Non-Lr24	Non-Lr34	Lr37	Non-Lr42	Lr46	Non-Lr67	Non-Lr68	Non-Lr77
20CP010066	NRPN 2021	-	-	78	-	8	40	9	10SMS	60	60S	80	80S	8.3		Non-Lr19	Non-Lr21	Non-Lr24	Non-Lr34	Lr37	Non-Lr42	Non-Lr46	Non-Lr67	Het-Lr68	Non-Lr77
20CP010069	SRPN 2021	-	-	18	-	4	5	18	20SMS	35	35S	40	40S	4.3		Non-Lr19	Non-Lr21	Non-Lr24	Non-Lr34	Lr37	Non-Lr42	Non-Lr46	Non-Lr67	Non-Lr68	Lr77
20CP010072	SRPN 2021	-	-	0	-	3	0	0	R	5	5S	15	15S	3.3		Non-Lr19	Non-Lr21	Lr24	Non-Lr34	Non-Lr37	Non-Lr42	Lr46	Non-Lr67	Non-Lr68	Non-Lr77
21CP010029	SRPN 2022	-	-	-	11	-	-	31.3	50SMS/10MR	20	20S	20	20S	-	Non-Lr18	Non-Lr19	Non-Lr21	Non-Lr24	Non-Lr34	Non-Lr37	Non-Lr42	Het-Lr46	Non-Lr67	Non-Lr68	Lr77	Non-Lr78
21CP010038	SRPN 2022	-	-	-	8	-	-	22.5	25SMS	6	15MR	15	15S	-	Non-Lr18	Non-Lr19	Non-Lr21	Non-Lr24	Het-Lr34	Non-Lr37	Non-Lr42	Non-Lr46	Non-Lr67	Lr68	Non-Lr77	Lr78
21CP010041	SRPN 2022	-	-	-	0	-	-	13.5	15SMS	20	20S	20	20S	-	Non-Lr18	Non-Lr19	Non-Lr21	Non-Lr24	Het-Lr34	Lr37	Non-Lr42	Het-Lr46	Non-Lr67	Non-Lr68	Non-Lr77	Lr78
21CP010042	SRPN 2022	-	-	-	13	-	-	0	R	-	-	-	-	-	Non-Lr18	Non-Lr19	Non-Lr21	Non-Lr24	Non-Lr34	Lr37	Non-Lr42	Het-Lr46	Non-Lr67	Non-Lr68	Non-Lr77	Lr78
21MD3088	RGON 2022	-	7	-	-	-	-	-	-	-	-	-	-	7.2	Non-Lr18	Non-Lr19	Non-Lr21	Non-Lr24	Lr34	Non-Lr37	Non-Lr42	Non-Lr46	Non-Lr67	Het-Lr68	Non-Lr77	Non-Lr78
21MD7040	RGON 2022	-	2	-	-	-	-	-	-	-	-	-	-	2.2	Non-Lr18	Non-Lr19	Non-Lr21	Non-Lr24	Non-Lr34	.	Non-Lr42	Lr46	Non-Lr67	Non-Lr68	Non-Lr77	Non-Lr78
21MD9019	RGON 2022	-	9	-	-	-	-	-	-	-	-	-	-	9.2	Non-Lr18	Non-Lr19	Non-Lr21	Non-Lr24	Non-Lr34	Non-Lr37	Non-Lr42	Non-Lr46	Non-Lr67	Non-Lr68	Lr77	Non-Lr78
21MD9045	RGON 2022	-	8	-	-	-	-	-	-	-	-	-	-	8.2	Non-Lr18	Non-Lr19	Non-Lr21	Non-Lr24	Non-Lr34	Non-Lr37	Non-Lr42	Lr46	Non-Lr67	Lr68	Non-Lr77	Non-Lr78
21NORD-151	RGON 2022	-	3	-	-	-	-	2	5MR	18	45MR	20	50MR	3.2	Non-Lr18	Non-Lr19	Non-Lr21	Lr24	Non-Lr34	Non-Lr37	Non-Lr42	Lr46	Non-Lr67	Non-Lr68	Lr77	Non-Lr78
21NORD-152	RGON 2022	-	3	-	-	-	-	0	R	0	R	0	R	3.2	Non-Lr18	Non-Lr19	Non-Lr21	Lr24	Non-Lr34	Non-Lr37	Non-Lr42	Lr46	Non-Lr67	Lr68	Non-Lr77	Non-Lr78
21NORD-153	RGON 2022	-	8	-	-	-	-	2	5MR	0	R	0.4	TMS	8.2	Non-Lr18	Non-Lr19	Non-Lr21	Non-Lr24	Het-Lr34	Non-Lr37	Non-Lr42	Lr46	Non-Lr67	Non-Lr68	Non-Lr77	Lr78
21NORD-154	RGON 2022	-	8	-	-	-	-	27	30SMS	70	70S	85	85S	8.2	Non-Lr18	Non-Lr19	Non-Lr21	Lr24	Non-Lr34	Non-Lr37	Non-Lr42	Non-Lr46	Non-Lr67	Het-Lr68	Non-Lr77	Non-Lr78
21NORD-155	RGON 2022	-	7	-	-	-	-	4	5MS	12	15MS	40	50MS	7.2	Non-Lr18	Non-Lr19	Non-Lr21	Non-Lr24	Non-Lr34	Non-Lr37	Non-Lr42	Non-Lr46	Non-Lr67	Non-Lr68	Non-Lr77	Non-Lr78
21NORD-156	RGON 2022	-	7	-	-	-	-	0.4	TMS	55	55S	55	55S	7.2	Non-Lr18	Non-Lr19	Non-Lr21	Lr24	Non-Lr34	Non-Lr37	Non-Lr42	Lr46	Non-Lr67	Non-Lr68	Lr77	Non-Lr78
21NORD-157	RGON 2022	-	8	-	-	-	-	58.5	65SMS	24	60MR	32	40MS	8.2	Non-Lr18	Non-Lr19	Non-Lr21	Non-Lr24	Non-Lr34	Lr37	Non-Lr42	Lr46	Non-Lr67	Non-Lr68	Non-Lr77	Non-Lr78
21NORD-158	RGON 2022	-	6	-	-	-	-	0.4	TMS	8	10MS	40	50MS	6.2	Non-Lr18	Non-Lr19	Non-Lr21	Lr24	Non-Lr34	Lr37	Non-Lr42	Non-Lr46	Non-Lr67	Non-Lr68	Lr77	Non-Lr78
21NORD-159	RGON 2022	-	6	-	-	-	-	0.4	TMS	10	10S	15	15S	6.2	Non-Lr18	Non-Lr19	Non-Lr21	Lr24	Non-Lr34	Non-Lr37	Non-Lr42	Lr46	Non-Lr67	Het-Lr68	Non-Lr77	Non-Lr78
21NORD-160	RGON 2022	-	5	-	-	-	-	2.7	5MR/MS	0	R	15	15S	5.2	Non-Lr18	Non-Lr19	Non-Lr21	Lr24	Non-Lr34	Non-Lr37	Non-Lr42	Lr46	Non-Lr67	Non-Lr68	Lr77	Non-Lr78
21NORD-161	RGON 2022	-	2	-	-	-	-	0.2	TMR	0.4	TMS	0.4	TMS	2.2	Non-Lr18	Non-Lr19	Non-Lr21	Non-Lr24	Het-Lr34	Non-Lr37	Non-Lr42	Lr46	Non-Lr67	Het-Lr68	Lr77	Non-Lr78
21NORD-162	RGON 2022	-	6	-	-	-	-	10	25MR	10	10S	15	15S	6.2	Non-Lr18	Non-Lr19	Non-Lr21	Non-Lr24	Non-Lr34	Non-Lr37	Non-Lr42	Lr46	Non-Lr67	Lr68	Non-Lr77	Non-Lr78
21NORD-163	RGON 2022	-	8	-	-	-	-	36	40SMS	40	40S	-	-	8.2	Non-Lr18	Non-Lr19	Non-Lr21	Non-Lr24	Non-Lr34	Non-Lr37	Non-Lr42	Lr46	Non-Lr67	Non-Lr68	Lr77	Non-Lr78
21NORD-164	RGON 2022	-	7	-	-	-	-	30	30S	4	10MR	80	80S	7.2	Non-Lr18	Non-Lr19	Non-Lr21	Non-Lr24	Non-Lr34	Non-Lr37	Non-Lr42	Lr46	Non-Lr67	Non-Lr68	Het-Lr77	Non-Lr78
21NORD-165	RGON 2022	-	7	-	-	-	-	31.5	35SMS	35	35S	50	50S	7.2	Non-Lr18	Non-Lr19	Non-Lr21	Non-Lr24	Lr34	Het-Lr37	Non-Lr42	Het-Lr46	Non-Lr67	Non-Lr68	Non-Lr77
21NORD-166	RGON 2022	-	4	-	-	-	-	0.4	TMS	24	30MS	32	40MS	4.2	Non-Lr18	Non-Lr19	Non-Lr21	Non-Lr24	Lr34	Non-Lr37	Non-Lr42	Lr46	Non-Lr67	Lr68	Non-Lr77	Non-Lr78
21NORD-167	RGON 2022	-	7	-	-	-	-	4	10MR	16	20MS	30	30S	7.2	Non-Lr18	Non-Lr19	Non-Lr21	Non-Lr24	Het-Lr34	Non-Lr37	Non-Lr42	Lr46	Non-Lr67	Non-Lr68	Non-Lr77	Non-Lr78
21NORD-168	RGON 2022	-	6	-	-	-	-	6	15MR	16	20MS	32	40MS	6.2	Non-Lr18	Non-Lr19	Non-Lr21	Non-Lr24	Non-Lr34	Non-Lr37	Non-Lr42	Non-Lr46	Non-Lr67	Non-Lr68	Lr77	Non-Lr78
22SENB24	RGON 2022	-	7	-	-	-	-	2.7	5MR/MS	0.4	TMS	1.6	TMS/5MS	7.2	Non-Lr18	Non-Lr19	Non-Lr21	Non-Lr24	Lr34	Non-Lr37	Non-Lr42	Non-Lr46	Non-Lr67	Lr68	Lr77	Non-Lr78
22SENB46	RGON 2022	-	5	-	-	-	-	4	10MR	0.4	TMS	0.4	TMS	5.2	Non-Lr18	Non-Lr19	Non-Lr21	Non-Lr24	Lr34	Non-Lr37	Non-Lr42	Non-Lr46	Non-Lr67	Non-Lr68	Lr77	Non-Lr78
22SENB6	RGON 2022	-	5	-	-	-	-	10	15MS/MR	30	30S	30	30S	5.2	Non-Lr18	Non-Lr19	Non-Lr21	Non-Lr24	Non-Lr34	Non-Lr37	Non-Lr42	Non-Lr46	Non-Lr67	Non-Lr68	Lr77	Non-Lr78
22SENC30	RGON 2022	-	8	-	-	-	-	12	15MS	5	5S	5	5S	8.2	Non-Lr18	Non-Lr19	Non-Lr21	Non-Lr24	Lr34	Non-Lr37	Non-Lr42	Non-Lr46	Non-Lr67	Non-Lr68	Lr77	Non-Lr78
22SENC32	RGON 2022	-	4	-	-	-	-	0.2	TMR	15	15S	25	25S	4.2	Non-Lr18	Non-Lr19	Non-Lr21	Lr24	Non-Lr34	Non-Lr37	Non-Lr42	Non-Lr46	Non-Lr67	Non-Lr68	Lr77	Non-Lr78
22SEND7	RGON 2022	-	9	-	-	-	-	13.5	15SMS	35	35S	40	40S	9.2	Non-Lr18	Non-Lr19	Non-Lr21	Non-Lr24	Non-Lr34	Non-Lr37	Non-Lr42	Lr46	Non-Lr67	Non-Lr68	Lr77	Non-Lr78
22SEND9	RGON 2022	-	7	-	-	-	-	13.5	15SMS	50	50S	50	50S	7.2	Non-Lr18	Non-Lr19	Non-Lr21	Non-Lr24	Non-Lr34	Non-Lr37	Non-Lr42	Non-Lr46	Non-Lr67	Non-Lr68	Non-Lr77	Non-Lr78
AMPSY-473-18AZ811	RGON 2021	8	-	-	-	7	80	-	-	-	-	-	-	-		Non-Lr19	Non-Lr21	Non-Lr24	Non-Lr34	Non-Lr37	Non-Lr42	Lr46	Non-Lr67	Non-Lr68	Non-Lr77
AMPSY-473-18AZ816	RGON 2021	7	-	-	-	7	80	-	-	-	-	-	-	7.2		Non-Lr19	Non-Lr21	Non-Lr24	Non-Lr34	Non-Lr37	Non-Lr42	Lr46	Non-Lr67	Non-Lr68	Non-Lr77
BASF-12	SRPN 2022	-	-	-	63	-	-	4.5	5SMS	60	60S	85	85S	-		Non-Lr19	Non-Lr21	Non-Lr24	Het-Lr34	Het-Lr37	Non-Lr42	Lr46	Non-Lr67	Non-Lr68	Non-Lr77
BASF-13	SRPN 2021	-	-	58	-	3	0	54	60SMS	5	5S	5	5S	3.3	Non-Lr18	Non-Lr19	Non-Lr21	Non-Lr24	Non-Lr34	Non-Lr37	Non-Lr42	Lr46	Non-Lr67	Non-Lr68	Lr77	Non-Lr78
BASF-7	SRPN 2022	-	-	-	20	8	20	27	40SMS	37.5	15S	52.5	20S	8.3		Non-Lr19	Non-Lr21	Non-Lr24	Non-Lr34	Het-Lr37	Non-Lr42	Het-Lr46	Non-Lr67	Non-Lr68	Non-Lr77	Non-Lr78
CO13007-F6R	SRPN 2021, RGON 2021	6	-	58	-	4	6.5	8	10MS	40	40S	50	50S	5.2		Non-Lr19	Non-Lr21	Non-Lr24	Non-Lr34	Lr37	Non-Lr42	Lr46	Non-Lr67	Non-Lr68	Non-Lr77
CO16D1487	SRPN 2021, RGON 2021	8	-	68	-	3	0.5	7.3	10SMS/10MR	60	60S	80	80S	5.7		Non-Lr19	Non-Lr21		Non-Lr34	Lr37	Non-Lr42		Non-Lr67	Non-Lr68
CO16D402W	SRPN 2021, RGON 2021	9	-	93	-	8	25	27	30SMS	45	45S	50	50S	8.7		Non-Lr19	Non-Lr21		Non-Lr34	Lr37	Non-Lr42	Lr46	Non-Lr67	Non-Lr68	Lr77
CO16SF027	NRPN 2021, SRPN 2021, RGON 2021, RGON 2022	8	3	83	-	5.3	8.3	33	5SMS/25SMS/80SMS	55	50S/60S	75	70S/80S	5.6		Non-Lr19	Non-Lr21		Non-Lr34	Lr37	Non-Lr42	Lr46	Non-Lr67	Non-Lr68	Non-Lr77
CO16SF032	NRPN 2021, SRPN 2021, RGON 2021, RGON 2022	7	6	93	-	7.3	30	40.5	15SMS/30SMS/90SMS	59	65S/40MS/80S	80	80S/80S	6.9	Non-Lr18	Non-Lr19	Non-Lr21	Non-Lr24	Non-Lr34	Lr37	Non-Lr42	Lr46	Non-Lr67	Non-Lr68	Non-Lr77	Non-Lr78
CO16SF067	NRPN 2021, SRPN 2021, RGON 2021, RGON 2022	9	7	73	-	4.3	6.7	23.7	5S/20SMS/60MS	42	40MS/70S/25S	60	70S/50S	6.9	Non-Lr18	Non-Lr19	Non-Lr21	Non-Lr24	Non-Lr34	Non-Lr37	Non-Lr42	Lr46	Non-Lr67	Non-Lr68	Non-Lr77	Non-Lr78
CO16SF070	NRPN 2021, RGON 2021	9	-	83	-	8	70	4	5MS	70	70S	90	90S	8.7		Non-Lr19	Non-Lr21	Non-Lr24	Non-Lr34	Lr37	Non-Lr42	Lr46	Non-Lr67	Non-Lr68	Non-Lr77
CO17448R	RGON 2021	9	-	-	-	-	-	-	-	-	-	-	-	9		Non-Lr19	Non-Lr21	Non-Lr24	Non-Lr34	Lr37	Non-Lr42	Lr46	Non-Lr67	Non-Lr68	Lr77
CO17449R	SRPN 2022, RGON 2021, RGON 2022	7	7	-	78	-	-	64.5	70SMS/80SMS/60SMS	33	20MS/50S	75	75S	7.1	Non-Lr18	Non-Lr19	Non-Lr21	Non-Lr24	Non-Lr34	Lr37	Non-Lr42	Lr46	Non-Lr67	Non-Lr68	Lr77	Non-Lr78
CO17454R	RGON 2021	7	-	-	-	-	-	-	-	-	-	-	-	7		Non-Lr19	Non-Lr21	Non-Lr24	Non-Lr34	Lr37	Non-Lr42	Lr46	Non-Lr67	Non-Lr68	Lr77
CO18035RA	SRPN 2022, RGON 2022	-	9	-	78	-	-	81	80SMS/90S	50	40S/60S	77.5	70S/85S	9.2	Non-Lr18	Non-Lr19	Non-Lr21	Non-Lr24	Non-Lr34	Non-Lr37	Non-Lr42	Lr46	Non-Lr67	Non-Lr68	Non-Lr77	Non-Lr78
CO18042RA	RGON 2022	-	8	-	-	-	-	63	70SMS	-	-	-	-	8.2	Non-Lr18	Non-Lr19	Non-Lr21	Non-Lr24	Non-Lr34	Non-Lr37	Non-Lr42	Het-Lr46	Non-Lr67	Non-Lr68	Non-Lr77	Non-Lr78
CO18228RA	RGON 2022	-	8	-	-	-	-	72	80SMS	-	-	-	-	8.2	Non-Lr18	Non-Lr19	Non-Lr21	Non-Lr24	Non-Lr34	Non-Lr37	Non-Lr42	Het-Lr46	Non-Lr67	Non-Lr68	Non-Lr77	Non-Lr78
CO18922W	RGON 2022	-	5	-	-	-	-	54	60SMS	24	30MS	-	-	5.2	Non-Lr18	Non-Lr19	Non-Lr21	Non-Lr24	Non-Lr34	Lr37	Non-Lr42	Lr46	Non-Lr67	Non-Lr68	Lr77	Non-Lr78
CO18D007W	SRPN 2022, RGON 2021, RGON 2022	9	9	-	68	-	-	30.5	20MS/50SMS	65	60S/70S	85	80S/90S	9.1	Non-Lr18	Non-Lr19	Non-Lr21	Non-Lr24	Non-Lr34	Lr37	Non-Lr42	Non-Lr46	Non-Lr67	Non-Lr68	Non-Lr77	Non-Lr78
CO18D076W	RGON 2021	9	-	-	-	7	30	-	-	-	-	-	-	8.2		Non-Lr19	Non-Lr21	Non-Lr24	Non-Lr34	Lr37	Non-Lr42	Lr46	Non-Lr67	Non-Lr68	Non-Lr77
CO18D217W	RGON 2021	9	-	-	-	7	40	-	-	-	-	-	-	8.2		Non-Lr19	Non-Lr21	Non-Lr24	Non-Lr34	Lr37	Non-Lr42	Non-Lr46	Non-Lr67	Non-Lr68	Non-Lr77
CO18D297R	RGON 2021, RGON 2022	3	8	-	-	6	30	36	40SMS	50	50S	75	75S	5.8		Non-Lr19	Non-Lr21	Non-Lr24	Non-Lr34	Lr37	Non-Lr42	Non-Lr46	Non-Lr67	Non-Lr68	Non-Lr77	Non-Lr78
CO18KC040R	RGON 2021	9	-	-	-	8	95	-	-	-	-	-	-	8.7		Non-Lr19	Non-Lr21	Non-Lr24	Non-Lr34	Lr37	Non-Lr42	Lr46	Non-Lr67	Non-Lr68	Non-Lr77
CO18SFD009W	SRPN 2022, RGON 2021, RGON 2022	9	9	-	93	8	90	36	60S/15MS	70	60S/80S	87.5	80S/95S	8.8	Non-Lr18	Non-Lr19	Non-Lr21	Lr24	Non-Lr34	Lr37	Non-Lr42	Non-Lr46	Non-Lr67	Non-Lr68	Non-Lr77	Non-Lr78
CO19001MA	RGON 2021	7	-	-	-	8	90	-	-	-	-	-	-	7.7		Non-Lr19	Non-Lr21	Non-Lr24	Non-Lr34	Non-Lr37	Non-Lr42	Lr46	Non-Lr67	Lr68	Non-Lr77
CO19037RA	RGON 2021	9	-	-	-	8	99	-	-	-	-	-	-	8.7		Non-Lr19	Non-Lr21	Non-Lr24	Non-Lr34	Lr37	Non-Lr42	Non-Lr46	Non-Lr67	Non-Lr68	Non-Lr77
CO19041R	RGON 2022	-	9	-	-	-	-	72	80SMS	25	25S	-	-	9.2	Non-Lr18	Non-Lr19	Non-Lr21	Non-Lr24	Non-Lr34	Het-Lr37	Non-Lr42	Lr46	Non-Lr67	Non-Lr68	Non-Lr77	Non-Lr78
CO19051RA	RGON 2021	9	-	-	-	8	99	-	-	-	-	-	-	8.7		Non-Lr19	Non-Lr21	Non-Lr24	Non-Lr34	Non-Lr37	Non-Lr42	Lr46	Non-Lr67	Non-Lr68	Lr77
CO19052RA	RGON 2021	9	-	-	-	9	99	-	-	-	-	-	-	9.2		Non-Lr19	Non-Lr21	Non-Lr24	Non-Lr34	Non-Lr37	Non-Lr42	Lr46	Non-Lr67	Non-Lr68	Non-Lr77
CO19057RA	RGON 2021	9	-	-	-	8	99	-	-	-	-	-	-	8.7		Non-Lr19	Non-Lr21	Non-Lr24	Non-Lr34	Het-Lr37	Non-Lr42	Lr46	Non-Lr67	Non-Lr68	Non-Lr77
CO19059RA	RGON 2021	9	-	-	-	8	95	-	-	-	-	-	-	8.7		Non-Lr19	Non-Lr21	Non-Lr24	Non-Lr34	Non-Lr37	Non-Lr42	Lr46	Non-Lr67	Non-Lr68	Non-Lr77
CO19085RA	RGON 2021	9	-	-	-	8	95	-	-	-	-	-	-	8.7		Non-Lr19	Non-Lr21	Non-Lr24	Non-Lr34	Non-Lr37	Non-Lr42	Lr46	Non-Lr67	Non-Lr68	Non-Lr77
CO19096RA	RGON 2021	8	-	-	-	7	90	-	-	-	-	-	-	7.7		Non-Lr19	Non-Lr21	Non-Lr24	Non-Lr34	Non-Lr37	Non-Lr42	Het-Lr46	Non-Lr67	Non-Lr68	Non-Lr77
CO19112RA	RGON 2021	5	-	-	-	8	95	-	-	-	-	-	-	6.7		Non-Lr19	Non-Lr21	Non-Lr24	Non-Lr34	Non-Lr37	Non-Lr42	Lr46	Non-Lr67	Non-Lr68	Non-Lr77
CO19139RA	RGON 2021	8	-	-	-	7	95	-	-	-	-	-	-	7.7		Non-Lr19	Non-Lr21	Non-Lr24	Non-Lr34	Non-Lr37	Non-Lr42	Lr46	Non-Lr67	Non-Lr68	Non-Lr77
CO19233R	RGON 2022	-	7	-	-	-	-	36	40SMS	16	20MS	-	-	7.2	Non-Lr18	Non-Lr19	Non-Lr21	Non-Lr24	Non-Lr34	Lr37	Non-Lr42	Lr46	Non-Lr67	Non-Lr68	Non-Lr77	Non-Lr78
CO19391R	RGON 2022	-	9	-	-	-	-	69	80/70SMS	28	35MS	-	-	9.2	Non-Lr18	Non-Lr19	Non-Lr21	Non-Lr24	Non-Lr34	Non-Lr37	Non-Lr42	Non-Lr46	Non-Lr67	Non-Lr68	Het-Lr77	Non-Lr78
CO19393R	RGON 2022	-	8	-	-	-	-	54	60SMS	70	70S	90	90S	8.2	Non-Lr18	Non-Lr19	Non-Lr21	Non-Lr24	Non-Lr34	Lr37	Non-Lr42	Lr46	Non-Lr67	Non-Lr68	Non-Lr77	Non-Lr78
CO19410R	RGON 2022	-	8	-	-	-	-	63	70SMS	45	45S	-	-	8.2	Non-Lr18	Non-Lr19	Non-Lr21	Non-Lr24	Non-Lr34	Het-Lr37	Non-Lr42	Non-Lr46	Non-Lr67	Non-Lr68	Non-Lr77	Non-Lr78
CO19D040W	RGON 2022	-	4	-	-	-	-	72	80SMS	60	60S	80	80S	4.2	Non-Lr18	Non-Lr19	Non-Lr21	Non-Lr24	Non-Lr34	Lr37	Non-Lr42	Non-Lr46	Non-Lr67	Non-Lr68	Het-Lr77	Non-Lr78
CO19D042W	RGON 2022	-	6	-	-	-	-	16	30MR/30MS	80	80S	90	90S	6.2	Non-Lr18	Non-Lr19	Non-Lr21	Non-Lr24	Non-Lr34	Lr37	Non-Lr42	Non-Lr46	Non-Lr67	Non-Lr68	Lr77	Non-Lr78
CO19D087R	RGON 2022	-	7	-	-	-	-	18	20SMS	45	45S	-	-	7.2	Non-Lr18	Non-Lr19	Non-Lr21	Non-Lr24	Non-Lr34	Lr37	Non-Lr42	Lr46	Non-Lr67	Non-Lr68	Non-Lr77	Non-Lr78
CO19D223W	RGON 2022	-	5	-	-	-	-	22.5	25SMS	40	40S	-	-	5.2	Non-Lr18	Non-Lr19	Non-Lr21	Non-Lr24	Non-Lr34	Lr37	Non-Lr42	Non-Lr46	Non-Lr67	Non-Lr68	Lr77	Lr78
CO19D255W	RGON 2022	-	6	-	-	-	-	12	30MR	24	60MR	40	40S	6.2	Non-Lr18	Non-Lr19	Non-Lr21	Non-Lr24	Non-Lr34	Lr37	Non-Lr42	Non-Lr46	Non-Lr67	Non-Lr68	Non-Lr77	Lr78
CO19D304R	RGON 2022	-	9	-	-	-	-	72	80SMS	60	60S	60	60S	9.2	Non-Lr18	Non-Lr19	Non-Lr21	Non-Lr24	Non-Lr34	Non-Lr37	Non-Lr42	Non-Lr46	Non-Lr67	Non-Lr68	Non-Lr77	Lr78
CO19D322R	SRPN 2022, RGON 2022	-	9	-	100	-	-	54	40SMS/80SMS	70	55S/85S	85	70S/100S	9.2	Non-Lr18	Non-Lr19	Non-Lr21	Non-Lr24	Non-Lr34	Lr37	Non-Lr42	Het-Lr46	Non-Lr67	Non-Lr68	Non-Lr77	Lr78
CO19S038R	RGON 2022	-	3	-	-	-	-	32	40MS	55	55S	80	80S	3.2	Non-Lr18	Non-Lr19	Non-Lr21	Non-Lr24	Non-Lr34	Lr37	Non-Lr42	Lr46	Non-Lr67	Non-Lr68	Non-Lr77	Non-Lr78
CO19S069W	RGON 2022	-	8	-	-	-	-	56	70MS	40	40S	-	-	8.2	Non-Lr18	Non-Lr19	Non-Lr21	Non-Lr24	Non-Lr34	Lr37	Non-Lr42	Het-Lr46	Non-Lr67	Non-Lr68	Non-Lr77	Non-Lr78
CO19S076R	RGON 2022	-	7	-	-	-	-	40	50MS	24	30MS	70	70S	7.2	Non-Lr18	Non-Lr19	Non-Lr21	Non-Lr24	Non-Lr34	Lr37	Non-Lr42	Non-Lr46	Non-Lr67	Non-Lr68	Non-Lr77	Non-Lr78
CO19S085W	RGON 2022	-	8	-	-	-	-	80	80S	55	55S	65	65S	8.2	Non-Lr18	Non-Lr19	Non-Lr21	Non-Lr24	Non-Lr34	Lr37	Non-Lr42	Non-Lr46	Non-Lr67	Non-Lr68	Non-Lr77	Non-Lr78
CO19S088W	RGON 2022	-	7	-	-	-	-	70	70S	60	60S	70	70S	7.2	Non-Lr18	Non-Lr19	Non-Lr21	Non-Lr24	Non-Lr34	Lr37	Non-Lr42	Non-Lr46	Non-Lr67	Non-Lr68	Non-Lr77	Non-Lr78
CO19S091W	RGON 2022	-	9	-	-	-	-	70	70S	35	35S	40	40S	9.2	Non-Lr18	Non-Lr19	Non-Lr21	Non-Lr24	Non-Lr34	Lr37	Non-Lr42	Non-Lr46	Non-Lr67	Non-Lr68	Non-Lr77	Non-Lr78
CO19S129W	RGON 2022	-	9	-	-	-	-	90	90S	50	50S	70	70S	9.2	Non-Lr18	Non-Lr19	Non-Lr21	Non-Lr24	Non-Lr34	Non-Lr37	Non-Lr42	Non-Lr46	Non-Lr67	Non-Lr68	Het-Lr77	Non-Lr78
DH15GH8017	RGON 2022	-	7	-	-	-	-	-	-	-	-	-	-	7.2	Non-Lr18	Non-Lr19	Non-Lr21	Non-Lr24	Non-Lr34	Non-Lr37	Non-Lr42	Lr46	Non-Lr67	Lr68	Non-Lr77	Non-Lr78
DH15HRW-65-142	SRPN 2021	-	-	48	-	4	2	0.4	TMS	4	5MS	10	10S	4.3		Non-Lr19	Non-Lr21	Lr24	Non-Lr34	Lr37	Non-Lr42	Lr46	Non-Lr67	Non-Lr68	Lr77
DH16GH8053	RGON 2022	-	2	-	-	-	-	-	-	-	-	-	-	2.2	Non-Lr18	Non-Lr19	Non-Lr21	Non-Lr24	Non-Lr34	Non-Lr37	Non-Lr42	Non-Lr46	Non-Lr67	Non-Lr68	Lr77	Non-Lr78
DH17HRW-127-100	RGON 2021	5	-	-	-	8	5	-	-	-	-	-	-	6.7		Non-Lr19	Non-Lr21	Non-Lr24	Non-Lr34	Non-Lr37	Non-Lr42	Lr46	Non-Lr67	Lr68	Non-Lr77
DH18HRW-138-56	RGON 2022	-	1	-	-	-	-	5.3	15MR/5MS	0	R	0	R	1.2	Non-Lr18	Non-Lr19	Non-Lr21	Non-Lr24	Non-Lr34	Lr37	Non-Lr42	Non-Lr46	Non-Lr67	Lr68	Lr77	Lr78
Jagalene	NRPN 2021, NRPN 2022, SRPN 2021, SRPN 2022	-	-	-	97	-	-	12.8	20MS/10SMS/10MS/20SMS	46.25	50MS/50S/65S/30S	58.3	50S/85S/40S	-	Non-Lr18	Non-Lr19	Het-Lr21	Lr24	Non-Lr34	Lr37	Non-Lr42	Het-Lr46	Non-Lr67	Non-Lr68	Non-Lr77	Non-Lr78
Jerry	NRPN 2021, NRPN 2022	-	-	78	-	8	90	47.3	5SMS/90S	52.5	55S/50S	60	60S	8.3		Non-Lr19	Non-Lr21	Lr24	Non-Lr34	Non-Lr37	Non-Lr42	Het-Lr46	Non-Lr67	Non-Lr68	Non-Lr77	Lr78
Kharkof	NRPN 2021, NRPN 2022, SRPN 2021, SRPN 2022	-	-	64	-	6	9	28.3	30MS/40SMS/10MS/50SMS	20	15S/20S/20S/25S	37.5	25S/30S/25S/70S	6.3		Non-Lr19	Non-Lr21	Non-Lr24	Non-Lr34	Non-Lr37	Non-Lr42	Non-Lr46	Non-Lr67	Non-Lr68	Non-Lr77	Non-Lr78
KS120215K-6	SRPN 2022	-	-	-	23	-	-	0	R	0.2	TMR	10	10S	-	Non-Lr18	Non-Lr19	Non-Lr21	Lr24	Non-Lr34	Non-Lr37	Non-Lr42	Non-Lr46	Non-Lr67	Lr68	Lr77	Lr78
KS130403M-3	RGON 2022	-	1	-	-	-	-	4	5MS	50	50S	65	65S	1.2	Non-Lr18	Non-Lr19	Non-Lr21	Lr24	Non-Lr34	Lr37	Non-Lr42	Lr46	Non-Lr67	Non-Lr68	Lr77	Non-Lr78
KS13DH0041-35	SRPN 2021, SRPN 2022	-	-	-	9	1	0	0	R/R	0	R/R	0.4	TMS/TMS	1.3	Non-Lr18	Non-Lr19	Non-Lr21	Non-Lr24	Lr34	Non-Lr37	Non-Lr42	Lr46	Non-Lr67	Lr68	Non-Lr77	Non-Lr78
KS140064M-1	RGON 2022	-	3	-	-	-	-	0.2	TMR	0.2	TMR	5	5S	3.2	Non-Lr18	Non-Lr19	Non-Lr21	Non-Lr24	Non-Lr34	Non-Lr37	Non-Lr42	Lr46	Non-Lr67	Non-Lr68	Non-Lr77	Non-Lr78
KS140732K-2	RGON 2022	-	1	-	-	-	-	2	5MR	0.66	R/5MR	8	10MS	1.2	Non-Lr18	Non-Lr19	Non-Lr21	Non-Lr24	Non-Lr34	Non-Lr37	Non-Lr42	Lr46	Non-Lr67	Lr68	Non-Lr77	Non-Lr78
KS140794K-8	RGON 2022	-	1	-	-	-	-	0.2	TMR	0.2	TMR	0.2	TMR	1.2	Non-Lr18	Non-Lr19	Non-Lr21	Lr24	Non-Lr34	Lr37	Non-Lr42	Lr46	Non-Lr67	Non-Lr68	Lr77	Lr78
KS141050K-10	RGON 2022	-	9	-	-	-	-	32	40MS	40	40S	-	-	9.2	Non-Lr18	Non-Lr19	Non-Lr21	Non-Lr24	Non-Lr34	Non-Lr37	Non-Lr42	Non-Lr46	Non-Lr67	Lr68	Non-Lr77	Non-Lr78
KS14FHB0599M-2	RGON 2022	-	1	-	-	-	-	0	R	-	-	-	-	1.2	Non-Lr18	Non-Lr19	Lr21	Non-Lr24	Het-Lr34	Het-Lr37	Non-Lr42	Het-Lr46	Non-Lr67	Non-Lr68	Non-Lr77	Non-Lr78
KS14FHB0732M-4	RGON 2022	-	6	-	-	-	-	2	5MR	2	5MR	4	10MR	6.2	Non-Lr18	Non-Lr19	Non-Lr21	Non-Lr24	Non-Lr34	Non-Lr37	Non-Lr42	Lr46	Non-Lr67	Lr68	Non-Lr77	Non-Lr78
KS14HD286	SRPN 2021	-	-	53	-	1	0	0	R	2	5MR	5	5S	1.3		Non-Lr19	Non-Lr21	Lr24	Non-Lr34	Lr37	Non-Lr42	Lr46	Non-Lr67	Non-Lr68	Lr77
KS160332S-3	RGON 2022	-	5	-	-	-	-	4	5MS	6	15MR	6	15MR	5.2	Non-Lr18	Non-Lr19	Lr21	Non-Lr24	Non-Lr34	Lr37	Non-Lr42	Non-Lr46	Non-Lr67	Non-Lr68	Lr77	Lr78
KS160352S-1	RGON 2022	-	1	-	-	-	-	31.5	35SMS	0.2	TMR	0.2	TMR	1.2	Non-Lr18	Non-Lr19	Non-Lr21	Non-Lr24	Non-Lr34	Lr37	Non-Lr42	Non-Lr46	Non-Lr67	Non-Lr68	Lr77	Non-Lr78
KS160458S-1	RGON 2022	-	4	-	-	-	-	0.2	TMR	10	10S	50	50S	4.2	Non-Lr18	Non-Lr19	Non-Lr21	Non-Lr24	Non-Lr34	Lr37	Non-Lr42	Non-Lr46	Non-Lr67	Lr68	Lr77	Lr78
KS160473S-6	RGON 2022	-	8	-	-	-	-	45	50SMS	30	30S	30	30S	8.2	Non-Lr18	Non-Lr19	Non-Lr21	Non-Lr24	Non-Lr34	Lr37	Non-Lr42	Non-Lr46	Non-Lr67	Lr68	Non-Lr77	Non-Lr78
KS160476S-6	RGON 2022	-	3	-	-	-	-	12	15MS	20	20S	50	50S	3.2	Non-Lr18	Non-Lr19	Non-Lr21	Non-Lr24	Non-Lr34	Lr37	Non-Lr42	Non-Lr46	Non-Lr67	Lr68	Non-Lr77	Non-Lr78
KS160524S-10	RGON 2022	-	2	-	-	-	-	0.4	TMS	50	50S	50	50S	2.2	Non-Lr18	Non-Lr19	Lr21	Lr24	Non-Lr34	Lr37	Non-Lr42	Lr46	Non-Lr67	Non-Lr68	Non-Lr77	Lr78
KS160563S-2	RGON 2022	-	9	-	-	-	-	32	40MS	30	30S	-	-	9.2	Non-Lr18	Non-Lr19	Non-Lr21	Non-Lr24	Non-Lr34	Lr37	Non-Lr42	Non-Lr46	Non-Lr67	Non-Lr68	Lr77	Non-Lr78
KS160720S-1	RGON 2022	-	4	-	-	-	-	16	20MS	50	50S	70	70S	4.2	Non-Lr18	Non-Lr19	Non-Lr21	Non-Lr24	Non-Lr34	Non-Lr37	Non-Lr42	Non-Lr46	Non-Lr67	Non-Lr68	Non-Lr77	Lr78
KS160765S-1	RGON 2022	-	6	-	-	-	-	24	30MS	10	10S	10	10S	6.2	Non-Lr18	Non-Lr19	Non-Lr21	Non-Lr24	Non-Lr34	Lr37	Non-Lr42	Lr46	Non-Lr67	Lr68	Lr77	Het-Lr78
KS160786S-4	RGON 2022	-	4	-	-	-	-	32.7	50SMS-20MR	2	5MR	-	-	4.2	Non-Lr18	Non-Lr19	Non-Lr21	Non-Lr24	Non-Lr34	Lr37	Non-Lr42	Lr46	Non-Lr67	Non-Lr68	Non-Lr77	Lr78
KS160855S-4	RGON 2022	-	6	-	-	-	-	32	40MS	-	-	-	-	6.2	Non-Lr18	Non-Lr19	Non-Lr21	Non-Lr24	Non-Lr34	Lr37	Non-Lr42	Lr46	Non-Lr67	Non-Lr68	Lr77	Lr78
KS160998S-2	RGON 2022	-	1	-	-	-	-	18	20SMS	50	50S	50	50S	1.2	Non-Lr18	Non-Lr19	Non-Lr21	Non-Lr24	.	Non-Lr37	Non-Lr42	Non-Lr46	Non-Lr67	Lr68	Lr77	Non-Lr78
KS16DH0002-12	SRPN 2022	-	-	-	28	-	-	22.5	25SMS	0.2	TMR	8	10MS	-	Non-Lr18	Non-Lr19	Lr21	Lr24	Non-Lr34	Lr37	Non-Lr42	Het-Lr46	Non-Lr67	Lr68	Non-Lr77	Lr78
KS16DH0010-17	SRPN 2022	-	-	-	24	-	-	45	50SMS	50	50S	70	70S	-	Non-Lr18	Non-Lr19	Non-Lr21	Non-Lr24	Non-Lr34	Lr37	Non-Lr42	Het-Lr46	Non-Lr67	Non-Lr68	Lr77	Lr78
KS170025D-6	RGON 2022	-	7	-	-	-	-	45	50SMS	65	65S	75	75S	7.2	Non-Lr18	Non-Lr19	Non-Lr21	Non-Lr24	.	Lr37	Non-Lr42	Het-Lr46	Non-Lr67	Het-Lr68	Het-Lr77	Non-Lr78
KS170275D-1	RGON 2022	-	1	-	-	-	-	0.2	TMR	0.66	R/5MR	0	R	1.2	Non-Lr18	Non-Lr19	Non-Lr21	Non-Lr24	Non-Lr34	Lr37	Non-Lr42	Lr46	Non-Lr67	Lr68	Lr77	Non-Lr78
KS18H110-3	SRPN 2021	-	-	0	-	1	0	0	R	0	R	0	R	1.3		Non-Lr19	Lr21	Non-Lr24	Non-Lr34	Lr37	Non-Lr42	Non-Lr46	Non-Lr67	Non-Lr68	Lr77
KS18H111-3	SRPN 2021	-	-	93	-	4	3	22.5	25SMS	10	10S	-	-	4.3		Non-Lr19	Non-Lr21	Non-Lr24	Non-Lr34	Lr37	Non-Lr42	Non-Lr46	Non-Lr67	Non-Lr68	Lr77
KS18H19-6	SRPN 2021	-	-	53	-	4	3	2	5MR	15	15S	35	35S	4.3		Non-Lr19	Non-Lr21	Non-Lr24	Lr34	Non-Lr37	Non-Lr42	Lr46	Non-Lr67	Non-Lr68	Non-Lr77
KS19H10	SRPN 2022	-	-	-	8	-	-	36	40MSS	0	R	0	R	-	Non-Lr18	Non-Lr19	Non-Lr21	Non-Lr24	Non-Lr34	Lr37	Non-Lr42	Non-Lr46	Non-Lr67	Non-Lr68	Lr77	Non-Lr78
KS19H21	SRPN 2022	-	-	-	16	-	-	72	TMS	50	50S	65	65S	-	Non-Lr18	Non-Lr19	Non-Lr21	Non-Lr24	Non-Lr34	Lr37	Non-Lr42	Het-Lr46	Non-Lr67	Lr68	Lr77	Non-Lr78
KS19HD68	SRPN 2022	-	-	-	8	-	-	0.4	40MS/10MR	0.4	TMS	4	5MS	-	Non-Lr18	Non-Lr19	Lr21	Non-Lr24	.	Non-Lr37	Non-Lr42	Non-Lr46	Non-Lr67	Non-Lr68	Non-Lr77	Non-Lr78
KS19HD69	SRPN 2022	-	-	-	8	-	-	22.7	80SMS	15	15S	35	35S	-	Non-Lr18	Non-Lr19	Non-Lr21	Non-Lr24	Non-Lr34	Lr37	Non-Lr42	Het-Lr46	Non-Lr67	Lr68	Lr77	Non-Lr78
KS20H105	RGON 2021	9	-	-	-	8	99	-	-	-	-	-	-	8.7		Non-Lr19	Non-Lr21	Non-Lr24	Non-Lr34	Non-Lr37	Non-Lr42	Lr46	Non-Lr67	Non-Lr68	Non-Lr77
KS20H106	RGON 2021	9	-	-	-	8	99	-	-	-	-	-	-	8.7		Non-Lr19	Non-Lr21	Non-Lr24	Non-Lr34	Non-Lr37	Non-Lr42	Lr46	Non-Lr67	Non-Lr68	Lr77
KS20H126	RGON 2021	5	-	-	-	3	1	-	-	-	-	-	-	4.2		Non-Lr19	Non-Lr21	Non-Lr24	Non-Lr34	Lr37	Non-Lr42	Lr46	Non-Lr67	Lr68	Lr77
KS20H21	RGON 2021	7	-	-	-	3	0	-	-	-	-	-	-	5.2		Non-Lr19	Non-Lr21	Non-Lr24	Non-Lr34	Lr37	Non-Lr42	Lr46	Non-Lr67	Non-Lr68	Non-Lr77
KS20H3	RGON 2021	7	-	-	-	2	0	-	-	-	-	-	-	4.7		Non-Lr19	Non-Lr21	Non-Lr24	Non-Lr34	Lr37	Non-Lr42	Lr46	Non-Lr67	Non-Lr68	Non-Lr77
KS20H61	RGON 2021	9	-	-	-	8	90	-	-	-	-	-	-	8.7		Non-Lr19	Non-Lr21	Non-Lr24	Non-Lr34	Lr37	Non-Lr42	Lr46	Non-Lr67	Non-Lr68	Non-Lr77
KS20H62	RGON 2021	7	-	-	-	7	50	-	-	-	-	-	-	7.2		Non-Lr19	Non-Lr21	Lr24	Non-Lr34	Lr37	Non-Lr42	Lr46	Non-Lr67	Non-Lr68	Non-Lr77
KS20H89	RGON 2021	6	-	-	-	7	40	-	-	-	-	-	-	6.7		Non-Lr19	Non-Lr21	Lr24	Non-Lr34	Lr37	Non-Lr42	Lr46	Non-Lr67	Non-Lr68	Non-Lr77
KS20HD136	RGON 2021	3	-	-	-	4	1	-	-	-	-	-	-	3.7		Non-Lr19	Lr21	Non-Lr24	Non-Lr34	Non-Lr37	Non-Lr42	Lr46	Non-Lr67	Non-Lr68	Non-Lr77
KS20HD140	RGON 2021	1	-	-	-	4	3	-	-	-	-	-	-	2.7		Non-Lr19	Non-Lr21	Non-Lr24	Non-Lr34	Non-Lr37	Non-Lr42	Lr46	Non-Lr67	Non-Lr68	Lr77
KS20HD141	RGON 2021	8	-	-	-	8	90	-	-	-	-	-	-	8.2		Non-Lr19	Non-Lr21	Non-Lr24	Non-Lr34	Lr37	Non-Lr42	Lr46	Non-Lr67	Non-Lr68	Non-Lr77
KS20HD143	RGON 2021	8	-	-	-	5	30	-	-	-	-	-	-	6.7		Non-Lr19	Non-Lr21	Non-Lr24	Non-Lr34	Lr37	Non-Lr42	Non-Lr46	Non-Lr67	Non-Lr68	Non-Lr77
KS20HD144	RGON 2021	6	-	-	-	8	80	-	-	-	-	-	-	7.2		Non-Lr19	Non-Lr21	Non-Lr24	Non-Lr34	Non-Lr37	Non-Lr42	Lr46	Non-Lr67	Non-Lr68	Non-Lr77
KS20HD158	RGON 2021	4	-	-	-	3	0	-	-	-	-	-	-	3.7		Non-Lr19	Lr21	Non-Lr24	Non-Lr34	Lr37	Non-Lr42	Lr46	Non-Lr67	Non-Lr68	Non-Lr77
KS20HD168	RGON 2021	0	-	-	-	3	0	-	-	-	-	-	-	1.7		Non-Lr19	Lr21	Non-Lr24	Non-Lr34	Lr37	Non-Lr42	Het-Lr46	Non-Lr67	Non-Lr68	Non-Lr77
KS20HD170	RGON 2021	9	-	-	-	5	5	-	-	-	-	-	-	7.2		Non-Lr19	Non-Lr21	Non-Lr24	Non-Lr34	Lr37	Non-Lr42	Non-Lr46	Non-Lr67	Non-Lr68	Non-Lr77
KS20HD175	RGON 2021	7	-	-	-	3	2	-	-	-	-	-	-	5.2		Non-Lr19	Non-Lr21	Non-Lr24	Non-Lr34	Non-Lr37	Non-Lr42	Non-Lr46	Non-Lr67	Non-Lr68	Lr77
KS20HD178	RGON 2021	8	-	-	-	4	3	-	-	-	-	-	-	6.2		Non-Lr19	Non-Lr21	Non-Lr24	Non-Lr34	Non-Lr37	Non-Lr42	Lr46	Non-Lr67	Lr68	Lr77
KS20HD179	RGON 2021	4	-	-	-	5	10	-	-	-	-	-	-	4.7		Non-Lr19	Non-Lr21	Lr24	Lr34	Non-Lr37	Non-Lr42	Lr46	Non-Lr67	Lr68	Lr77
KS20HD182	RGON 2021	8	-	-	-	6	15	-	-	-	-	-	-	7.2		Non-Lr19	Non-Lr21	Non-Lr24	Non-Lr34	Lr37	Non-Lr42	Non-Lr46	Non-Lr67	Non-Lr68	Lr77
KS20HD183	RGON 2021	0	-	-	-	4	10	-	-	-	-	-	-	2.2		Non-Lr19	Non-Lr21	Lr24	Het-Lr34	Non-Lr37	Non-Lr42	Lr46	Non-Lr67	Non-Lr68	Non-Lr77
KS20HD184	RGON 2021	8	-	-	-	5	25	-	-	-	-	-	-	6.7		Non-Lr19	Non-Lr21	Non-Lr24	Non-Lr34	Non-Lr37	Non-Lr42	Non-Lr46	Non-Lr67	Non-Lr68	Lr77
KS20HDW127	RGON 2021	1	-	-	-	1	0	-	-	-	-	-	-	1.2		Non-Lr19	Lr21	Non-Lr24	Non-Lr34	Lr37	Non-Lr42	Lr46	Non-Lr67	Non-Lr68	Non-Lr77
KS20HM93	RGON 2021	9	-	-	-	7	75	-	-	-	-	-	-	8.2		Non-Lr19	Non-Lr21	Lr24	Non-Lr34	Non-Lr37	Non-Lr42	Lr46	Non-Lr67	Non-Lr68	Non-Lr77
KS20HW103	RGON 2021	7	-	-	-	3	2	-	-	-	-	-	-	5.2		Non-Lr19	Non-Lr21	Non-Lr24	Non-Lr34	Lr37	Non-Lr42	Lr46	Non-Lr67	Non-Lr68	Lr77
KS20HW113	RGON 2021	8	-	-	-	3	1	-	-	-	-	-	-	5.7		Non-Lr19	Non-Lr21	Non-Lr24	Non-Lr34	Lr37	Non-Lr42	Non-Lr46	Non-Lr67	Non-Lr68	Non-Lr77
KS20HW116	RGON 2021	3	-	-	-	3	0	-	-	-	-	-	-	3.2		Non-Lr19	Non-Lr21	Non-Lr24	Non-Lr34	Lr37	Non-Lr42	Non-Lr46	Non-Lr67	Non-Lr68	Lr77
KS20HW14	RGON 2021	8	-	-	-	3	1	-	-	-	-	-	-	5.7		Non-Lr19	Non-Lr21	Non-Lr24	Non-Lr34	Lr37	Non-Lr42	Lr46	Non-Lr67	Non-Lr68	Non-Lr77
KS20HW7	RGON 2021	8	-	-	-	6	20	-	-	-	-	-	-	7.2		Non-Lr19	Non-Lr21	Non-Lr24	Non-Lr34	Non-Lr37	Non-Lr42	Lr46	Non-Lr67	Lr68	Non-Lr77
KS20HW98	RGON 2021	6	-	-	-	3	0	-	-	-	-	-	-	4.7		Non-Lr19	Lr21	Non-Lr24	Non-Lr34	Lr37	Non-Lr42	Non-Lr46	Non-Lr67	Non-Lr68	Lr77
KS20U111482R2	RGON 2021	8	-	-	-	8	50	-	-	-	-	-	-	8.2		Non-Lr19	Non-Lr21	Non-Lr24	Non-Lr34	Non-Lr37	Non-Lr42	Non-Lr46	Non-Lr67	Non-Lr68	Lr77
KS20U111616R3	RGON 2021	5	-	-	-	6	30	-	-	-	-	-	-	5.7		Non-Lr19	Non-Lr21	Non-Lr24	Non-Lr34	Lr37	Non-Lr42	Non-Lr46	Non-Lr67	Non-Lr68	Lr77
KS20U15M0020R3	RGON 2021	4	-	-	-	4	3	-	-	-	-	-	-	4.2		Non-Lr19	Het-Lr21	Non-Lr24	Non-Lr34	Lr37	Non-Lr42	Lr46	Non-Lr67	Het-Lr68	Non-Lr77
KS20U15M0020R4	RGON 2021	0	-	-	-	3	1	-	-	-	-	-	-	1.7		Non-Lr19	Lr21	Non-Lr24	Non-Lr34	Lr37	Non-Lr42	Lr46	Non-Lr67	Het-Lr68	Non-Lr77
KS20U15M0042R2	RGON 2021	6	-	-	-	8	90	-	-	-	-	-	-	7.2		Non-Lr19	Non-Lr21	Lr24	Het-Lr34 or Duster-Lr34	Lr37	Non-Lr42	Non-Lr46	Non-Lr67	Non-Lr68	Het-Lr77
KS20U15M0042R3	RGON 2021	4	-	-	-	6	15	-	-	-	-	-	-	5.2		Non-Lr19	Non-Lr21	Non-Lr24	Het-Lr34 or Duster-Lr34	Lr37	Non-Lr42	Non-Lr46	Non-Lr67	Non-Lr68	Lr77
KS20U7124R7	RGON 2021	7	-	-	-	3	1	-	-	-	-	-	-	5.2		Non-Lr19	Non-Lr21	Non-Lr24	Non-Lr34	Non-Lr37	Non-Lr42	Het-Lr46	Non-Lr67	Non-Lr68	Non-Lr77
KS20U7124R8	RGON 2021	4	-	-	-	3	0	-	-	-	-	-	-	3.7		Non-Lr19	Non-Lr21	Non-Lr24	Non-Lr34	Non-Lr37	Non-Lr42	Lr46	Non-Lr67	Non-Lr68	Non-Lr77
KS20UMD4039R2	RGON 2021	4	-	-	-	2	0	-	-	-	-	-	-	3.2		Non-Lr19	Non-Lr21	Non-Lr24	Non-Lr34	Lr37	Non-Lr42	Lr46	Non-Lr67	Non-Lr68	Lr77
KS20UMD4140R3	RGON 2021	5	-	-	-	3	0	-	-	-	-	-	-	4.2		Non-Lr19	Non-Lr21	Non-Lr24	Non-Lr34	Non-Lr37	Non-Lr42	Non-Lr46	Non-Lr67	Non-Lr68	Lr77
KS20UMD4140R8	RGON 2021	7	-	-	-	4	3	-	-	-	-	-	-	5.7		Non-Lr19	Non-Lr21	Non-Lr24	Non-Lr34	Non-Lr37	Non-Lr42	Non-Lr46	Non-Lr67	Non-Lr68	Lr77
KS20UMD4141R2	RGON 2021	8	-	-	-	-	-	-	-	-	-	-	-	8		Non-Lr19	Non-Lr21	Non-Lr24	Non-Lr34	Het-Lr37	Non-Lr42	Het-Lr46	Non-Lr67	Non-Lr68	Het-Lr77
KS20UMD4144R4	RGON 2021	7	-	-	-	4	10	-	-	-	-	-	-	5.7		Non-Lr19	Non-Lr21	Non-Lr24	Non-Lr34	Non-Lr37	Non-Lr42	Non-Lr46	Non-Lr67	Non-Lr68	Lr77
KS20UMD4266R12	RGON 2021	3	-	-	-	3	0	-	-	-	-	-	-	3.2		Non-Lr19	Non-Lr21	Lr24	Non-Lr34	Het-Lr37	Non-Lr42	Non-Lr46	Non-Lr67	Non-Lr68	Lr77
KS20UMD4272R5	RGON 2021	9	-	-	-	3	0	-	-	-	-	-	-	6.2		Non-Lr19	Non-Lr21	Lr24	Non-Lr34	Het-Lr37	Non-Lr42	Het-Lr46	Non-Lr67	Het-Lr68	Non-Lr77
KS20UNAMH10	RGON 2021	0	-	-	-	1	0	-	-	-	-	-	-	0.7		Non-Lr19	Non-Lr21	Non-Lr24	Non-Lr34	Het-Lr37	Non-Lr42	Lr46	Non-Lr67	Lr68	Lr77
KS20UNAMH11	RGON 2021	0	-	-	-	5	7	-	-	-	-	-	-	2.7		Non-Lr19	Non-Lr21	Non-Lr24	Lr34	Lr37	Non-Lr42	Non-Lr46	Non-Lr67	Lr68	Non-Lr77
KS21H106	RGON 2022	-	9	-	-	-	-	32	40MS	50	50S	70	70S	9.2	Non-Lr18	Non-Lr19	Lr21	Non-Lr24	Non-Lr34	Lr37	Non-Lr42	Lr46	Non-Lr67	Non-Lr68	Het-Lr77	Lr78
KS21H11	RGON 2022	-	7	-	-	-	-	18	20SMS	50	50S	65	65S	7.2	Non-Lr18	Non-Lr19	Non-Lr21	Non-Lr24	Non-Lr34	Non-Lr37	Non-Lr42	Lr46	Non-Lr67	Non-Lr68	Lr77	Non-Lr78
KS21H114	RGON 2022	-	5	-	-	-	-	24	30MS	40	40S	50	50S	5.2	Non-Lr18	Non-Lr19	Non-Lr21	Non-Lr24	Non-Lr34	Lr37	Non-Lr42	Lr46	Non-Lr67	Non-Lr68	Non-Lr77	Non-Lr78
KS21H116	RGON 2022	-	9	-	-	-	-	44.3	65SMS/20MS	80	80S	90	90S	9.2	Non-Lr18	Non-Lr19	Non-Lr21	Non-Lr24	Non-Lr34	Lr37	Non-Lr42	Non-Lr46	Non-Lr67	Non-Lr68	Non-Lr77	Non-Lr78
KS21H18	RGON 2022	-	7	-	-	-	-	8	10MS	60	60S	70	70S	7.2	Non-Lr18	Non-Lr19	Non-Lr21	Lr24	Non-Lr34	Lr37	Non-Lr42	Lr46	Non-Lr67	Lr68	Het-Lr77	Non-Lr78
KS21H3	RGON 2022	-	7	-	-	-	-	13.5	15SMS	40	40S	-	-	7.2	Non-Lr18	Non-Lr19	Non-Lr21	Non-Lr24	Lr34	Non-Lr37	Non-Lr42	Non-Lr46	Non-Lr67	Non-Lr68	Non-Lr77	Non-Lr78
KS21H30	RGON 2022	-	2	-	-	-	-	0.2	TMR	25	25S	30	30S	2.2	Non-Lr18	Non-Lr19	Lr21	Non-Lr24	Non-Lr34	Lr37	Non-Lr42	Lr46	Non-Lr67	Non-Lr68	Lr77	Non-Lr78
KS21H31	RGON 2022	-	5	-	-	-	-	13.5	15SMS	0.5	TS	8	10MS	5.2	Non-Lr18	Non-Lr19	Non-Lr21	Non-Lr24	Non-Lr34	Lr37	Non-Lr42	Lr46	Non-Lr67	Non-Lr68	Non-Lr77	Non-Lr78
KS21H36	RGON 2022	-	9	-	-	-	-	22.5	25SMS	80	80S	95	95S	9.2	Non-Lr18	Non-Lr19	Non-Lr21	Non-Lr24	Non-Lr34	Lr37	Non-Lr42	Lr46	Non-Lr67	Non-Lr68	Non-Lr77	Non-Lr78
KS21H38	RGON 2022	-	8	-	-	-	-	31.5	35SMS	50	50S	70	70S	8.2	Non-Lr18	Non-Lr19	Lr21	Non-Lr24	Non-Lr34	Lr37	Non-Lr42	Non-Lr46	Non-Lr67	Non-Lr68	Non-Lr77	Non-Lr78
KS21H49	RGON 2022	-	8	-	-	-	-	0.4	TMS	0.4	TMS	0.4	TMS	8.2	Non-Lr18	Non-Lr19	Lr21	Non-Lr24	Non-Lr34	Lr37	Non-Lr42	Lr46	Non-Lr67	Lr68	Non-Lr77	Lr78
KS21H6	RGON 2022	-	4	-	-	-	-	13.5	15SMS	50	50S	70	70S	4.2	Non-Lr18	Non-Lr19	Non-Lr21	Non-Lr24	Het-Lr34	Non-Lr37	Non-Lr42	Lr46	Non-Lr67	Non-Lr68	Non-Lr77	Non-Lr78
KS21H84	RGON 2022	-	8	-	-	-	-	27	30SMS	35	35S	35	35S	8.2	Non-Lr18	Non-Lr19	Non-Lr21	Non-Lr24	Non-Lr34	Lr37	Non-Lr42	Lr46	Non-Lr67	Non-Lr68	Non-Lr77	Non-Lr78
KS21H85	RGON 2022	-	8	-	-	-	-	24	30MS	60	60S	60	60S	8.2	Non-Lr18	Non-Lr19	Non-Lr21	Non-Lr24	Non-Lr34	Lr37	Non-Lr42	Lr46	Non-Lr67	Het-Lr68	Non-Lr77	Non-Lr78
KS21H86	RGON 2022	-	7	-	-	-	-	31.5	35SMS	50	50S	65	65S	7.2	Non-Lr18	Non-Lr19	Non-Lr21	Non-Lr24	Non-Lr34	Non-Lr37	Non-Lr42	Non-Lr46	Non-Lr67	Lr68	Het-Lr77	Non-Lr78
KS21HD121	RGON 2022	-	1	-	-	-	-	8	10MS	0	R	0.4	TMS	1.2	Non-Lr18	Non-Lr19	Non-Lr21	Non-Lr24	Non-Lr34	Lr37	Non-Lr42	Het-Lr46	Non-Lr67	Non-Lr68	Non-Lr77	Non-Lr78
KS21HD125	RGON 2022	-	8	-	-	-	-	27	30SMS	40	40S	50	50S	8.2	Non-Lr18	Non-Lr19	Het-Lr21	Non-Lr24	Non-Lr34	Lr37	Non-Lr42	Lr46	Non-Lr67	Non-Lr68	Lr77	Non-Lr78
KS21HD144	RGON 2022	-	9	-	-	-	-	7.2	10MR/15SMS	30	30S	40	40S	9.2	Non-Lr18	Non-Lr19	Non-Lr21	Non-Lr24	Non-Lr34	Lr37	Non-Lr42	Lr46	Non-Lr67	Non-Lr68	Lr77	Non-Lr78
KS21HD147	RGON 2022	-	8	-	-	-	-	4	5MS	30	30S	-	-	8.2	Non-Lr18	Non-Lr19	Non-Lr21	Lr24	Non-Lr34	Het-Lr37	Non-Lr42	Lr46	Non-Lr67	Non-Lr68	Non-Lr77	Lr78
KS21HD149	RGON 2022	-	3	-	-	-	-	0	R	0	R	0	R	3.2	Non-Lr18	Non-Lr19	Lr21	Non-Lr24	Non-Lr34	Non-Lr37	Non-Lr42	Non-Lr46	Non-Lr67	Non-Lr68	Non-Lr77	Non-Lr78
KS21HD154	RGON 2022	-	1	-	-	-	-	8	10MS	20	20S	25	25S	1.2	Non-Lr18	Non-Lr19	Non-Lr21	Non-Lr24	Non-Lr34	Lr37	Non-Lr42	Lr46	Non-Lr67	Non-Lr68	Lr77	Non-Lr78
KS21HD156	RGON 2022	-	1	-	-	-	-	0.4	TMS	25	25S	40	40S	1.2	Non-Lr18	Non-Lr19	Non-Lr21	Non-Lr24	Non-Lr34	Lr37	Non-Lr42	Lr46	Non-Lr67	Non-Lr68	Non-Lr77	Lr78
KS21HD158	RGON 2022	-	7	-	-	-	-	2	5MR	24	30MS	-	-	7.2	Non-Lr18	Non-Lr19	Lr21	Non-Lr24	Non-Lr34	Non-Lr37	Non-Lr42	Lr46	Non-Lr67	Non-Lr68	Lr77	Non-Lr78
KS21HD159	RGON 2022	-	8	-	-	-	-	27	30SMS	-	-	-	-	8.2	Non-Lr18	Non-Lr19	Non-Lr21	Non-Lr24	Non-Lr34	Lr37	Non-Lr42	Lr46	Non-Lr67	Non-Lr68	Lr77	Non-Lr78
KS21HD168	RGON 2022	-	6	-	-	-	-	18	20SMS	28	35MS	-	-	6.2	Non-Lr18	Non-Lr19	Non-Lr21	Non-Lr24	Non-Lr34	Lr37	Non-Lr42	Lr46	Non-Lr67	Non-Lr68	Non-Lr77	Non-Lr78
KS21HD170	RGON 2022	-	8	-	-	-	-	26.7	40SMS/20MR	60	60S	70	70S	8.2	Non-Lr18	Non-Lr19	Non-Lr21	Non-Lr24	Non-Lr34	Het-Lr37	Non-Lr42	Het-Lr46	Non-Lr67	Non-Lr68	Het-Lr77	Non-Lr78
KS21HD172	RGON 2022	-	6	-	-	-	-	27	30SMS	40	40S	60	60S	6.2	Non-Lr18	Non-Lr19	Non-Lr21	Non-Lr24	Non-Lr34	Lr37	Non-Lr42	Lr46	Non-Lr67	Non-Lr68	Non-Lr77	Non-Lr78
KS21HDW138	RGON 2022	-	1	-	-	-	-	9	10SMS	40	40S	-	-	1.2	Non-Lr18	Non-Lr19	Non-Lr21	Non-Lr24	Non-Lr34	Lr37	Non-Lr42	Non-Lr46	Non-Lr67	Non-Lr68	Non-Lr77	Non-Lr78
KS21HW27	RGON 2022	-	4	-	-	-	-	0.2	TMR	32	40MS	32	40MS	4.2	Non-Lr18	Non-Lr19	Non-Lr21	Lr24	Non-Lr34	Lr37	Non-Lr42	Lr46	Non-Lr67	Non-Lr68	Lr77	Non-Lr78
KS21HW54	RGON 2022	-	7	-	-	-	-	16	20MR/40MS	15	15S	-	-	7.2	Non-Lr18	Non-Lr19	Non-Lr21	Non-Lr24	Non-Lr34	Lr37	Non-Lr42	Non-Lr46	Non-Lr67	Non-Lr68	Lr77	Het-Lr78
KS21N16MD9210-B03-15	RGON 2022	-	9	-	-	-	-	45	50SMS	60	60S	-	-	9.2	Non-Lr18	Non-Lr19	Non-Lr21	Non-Lr24	Non-Lr34	Lr37	Non-Lr42	Lr46	Non-Lr67	Non-Lr68	Het-Lr77	Non-Lr78
KS21N16MD9261-F02-3	RGON 2022	-	8	-	-	-	-	2	5MR	40	40S	-	-	8.2	Non-Lr18	Non-Lr19	Non-Lr21	Non-Lr24	Non-Lr34	Lr37	Non-Lr42	Lr46	Non-Lr67	Non-Lr68	Non-Lr77	Non-Lr78
KS21U7263-B3-6-4	RGON 2022	-	2	-	-	-	-	9	10SMS	20	20S	-	-	2.2	Non-Lr18	Lr19	Non-Lr21	Non-Lr24	Lr34	Lr37	Non-Lr42	Lr46	Non-Lr67	Non-Lr68	Non-Lr77	Lr78
KS21U7266-E1-B2	RGON 2022	-	6	-	-	-	-	35	35S	36	45MS	50	50S	6.2	Non-Lr18	Non-Lr19	Non-Lr21	Non-Lr24	Het-Lr34	Lr37	Non-Lr42	Het-Lr46	Non-Lr67	Non-Lr68	Non-Lr77	Non-Lr78
KS21U7269-C1-B8	RGON 2022	-	2	-	-	-	-	-	-	-	-	-	-	2.2	Non-Lr18	Lr19	Non-Lr21	Non-Lr24	Het-Lr34	Lr37	Non-Lr42	Non-Lr46	Non-Lr67	Non-Lr68	Non-Lr77	Non-Lr78
KS21U7274-A-G149	RGON 2022	-	1	-	-	-	-	13.5	15SMS	20	20S	40	40S	1.2	Non-Lr18	Lr19	Non-Lr21	Non-Lr24	Non-Lr34	Lr37	Non-Lr42	Lr46	Non-Lr67	Non-Lr68	Non-Lr77	Non-Lr78
KS21U7274-A-G155	RGON 2022	-	4	-	-	-	-	9.1	15SMS/R	5	5S	5	5S	4.2	Non-Lr18	Non-Lr19	Non-Lr21	Non-Lr24	Non-Lr34	Het-Lr37	Non-Lr42	Lr46	Non-Lr67	Non-Lr68	Lr77	Non-Lr78
KS21U7294-G6-4-3	RGON 2022	-	2	-	-	-	-	36	40SMS	12	15MS	40	40S	2.2	Non-Lr18	Non-Lr19	Non-Lr21	Non-Lr24	Non-Lr34	Lr37	Non-Lr42	Lr46	Non-Lr67	Non-Lr68	Lr77	Non-Lr78
KS21U7294-G6-4-7	RGON 2022	-	6	-	-	-	-	63	70SMS	30	30S	60	60S	6.2	Non-Lr18	Non-Lr19	Non-Lr21	Non-Lr24	Non-Lr34	Lr37	Non-Lr42	Lr46	Non-Lr67	Non-Lr68	Lr77	Non-Lr78
KS21U7321-B2-B7	RGON 2022	-	6	-	-	-	-	22.5	25SMS	40	40S	60	60S	6.2	Non-Lr18	Non-Lr19	Non-Lr21	Non-Lr24	Non-Lr34	Lr37	Non-Lr42	Non-Lr46	Non-Lr67	Lr68	Non-Lr77	Non-Lr78
KS21U7420-S9	RGON 2022	-	9	-	-	-	-	18	20SMS	4	5MS	32	40MS	9.2	Non-Lr18	Non-Lr19	Lr21	Non-Lr24	Non-Lr34	Non-Lr37	Non-Lr42	Non-Lr46	Non-Lr67	Non-Lr68	Het-Lr77	Non-Lr78
KS21U7445-H9-C3	RGON 2022	-	1	-	-	-	-	0.2	TMR	40	40S	-	-	1.2	Non-Lr18	Non-Lr19	Non-Lr21	Non-Lr24	Non-Lr34	Lr37	Non-Lr42	Non-Lr46	Non-Lr67	Non-Lr68	Non-Lr77	Non-Lr78
KS21U7445-H9-C6	RGON 2022	-	8	-	-	-	-	31.5	35SMS	45	45S	-	-	8.2	Non-Lr18	Non-Lr19	Non-Lr21	Lr24	Non-Lr34	Het-Lr37	Non-Lr42	Non-Lr46	Non-Lr67	Non-Lr68	Non-Lr77	Non-Lr78
KS21U7494-G14-C6	RGON 2022	-	1	-	-	-	-	0	R	0.4	TMS	0.4	TMS	1.2	Non-Lr18	Non-Lr19	Lr21	Non-Lr24	Non-Lr34	Non-Lr37	Non-Lr42	Lr46	Non-Lr67	Non-Lr68	Non-Lr77	Non-Lr78
KS21U7494-H1-B8	RGON 2022	-	1	-	-	-	-	0	R	-	-	-	-	1.2	Non-Lr18	Non-Lr19	Lr21	Non-Lr24	Non-Lr34	Non-Lr37	Non-Lr42	Lr46	Non-Lr67	Non-Lr68	Het-Lr77	Non-Lr78
KS21U7494-H5-C1	RGON 2022	-	4	-	-	-	-	0	R	10	25MR	32	40MS	4.2	Non-Lr18	Non-Lr19	Lr21	Non-Lr24	Non-Lr34	Non-Lr37	Non-Lr42	Non-Lr46	Non-Lr67	Non-Lr68	Non-Lr77	Non-Lr78
KS21U7693-A-2-3	RGON 2022	-	9	-	-	-	-	6.7	10SMS/5MR	-	-	-	-	9.2	Non-Lr18	Non-Lr19	Non-Lr21	Non-Lr24	Non-Lr34	Lr37	Non-Lr42	Non-Lr46	Non-Lr67	Lr68	Non-Lr77	Non-Lr78
KS21U7748-A-10	RGON 2022	-	9	-	-	-	-	70	70S	50	50S	70	70S	9.2	Non-Lr18	Non-Lr19	Non-Lr21	Non-Lr24	Non-Lr34	Lr37	Non-Lr42	Het-Lr46	Non-Lr67	Non-Lr68	Non-Lr77	Non-Lr78
KS21U8086-13-14	RGON 2022	-	9	-	-	-	-	22.5	25SMS	-	-	-	-	9.2	Non-Lr18	Non-Lr19	Non-Lr21	Non-Lr24	Non-Lr34	Lr37	Non-Lr42	Non-Lr46	Non-Lr67	Non-Lr68	Het-Lr77	Non-Lr78
KS21U8086-13-44	RGON 2022	-	9	-	-	-	-	27	30SMS	28	35MS	60	60S	9.2	Non-Lr18	Non-Lr19	Non-Lr21	Non-Lr24	Non-Lr34	Lr37	Non-Lr42	Non-Lr46	Non-Lr67	Non-Lr68	Lr77	Non-Lr78
KS21U8336-E-2	RGON 2022	-	8	-	-	-	-	54	60SMS	50	50S	70	70S	8.2	Non-Lr18	Non-Lr19	Non-Lr21	Non-Lr24	Non-Lr34	Lr37	Non-Lr42	Non-Lr46	Non-Lr67	Non-Lr68	Non-Lr77	Lr78
KS21U8337-A-1	RGON 2022	-	8	-	-	-	-	8.7	15MS/5MR	70	70S	85	85S	8.2	Non-Lr18	Non-Lr19	Non-Lr21	Non-Lr24	Non-Lr34	Lr37	Non-Lr42	Non-Lr46	Non-Lr67	Lr68	Non-Lr77	Lr78
KS21U8519-F-4	RGON 2022	-	9	-	-	-	-	12	15MS	30	30S	-	-	9.2	Non-Lr18	Non-Lr19	Non-Lr21	Non-Lr24	Non-Lr34	.	Non-Lr42	Lr46	Non-Lr67	Lr68	Non-Lr77	Lr78
KS21U8520-C-1	RGON 2022	-	6	-	-	-	-	0	R	15	15S	20	20S	6.2	Non-Lr18	Non-Lr19	Lr21	Lr24	Non-Lr34	Non-Lr37	Non-Lr42	Lr46	Non-Lr67	Lr68	Lr77	Het-Lr78
KS21U8520-S-2	RGON 2022	-	2	-	-	-	-	32	40MS	0	R	0	R	2.2	Non-Lr18	Non-Lr19	Non-Lr21	Non-Lr24	Non-Lr34	Non-Lr37	Non-Lr42	Non-Lr46	Non-Lr67	Lr68	Non-Lr77	Non-Lr78
KS21U8572-A-4	RGON 2022	-	9	-	-	-	-	4.5	5SMS	10	10S	15	15S	9.2	Non-Lr18	Non-Lr19	Non-Lr21	Non-Lr24	Non-Lr34	Non-Lr37	Non-Lr42	Non-Lr46	Non-Lr67	Lr68	Het-Lr77	Lr78
KS21U8578-B-A3	RGON 2022	-	1	-	-	-	-	0.1	TMS-MR	0	R	0	R	1.2	Non-Lr18	Lr19	Non-Lr21	Non-Lr24	Non-Lr34	Lr37	Non-Lr42	Lr46	Non-Lr67	Non-Lr68	Lr77	Lr78
KS21U8584-C-A3	RGON 2022	-	1	-	-	-	-	0	R	0.2	TMR	0.2	TMR	1.2	Non-Lr18	Lr19	Non-Lr21	Non-Lr24	Lr34	Non-Lr37	Non-Lr42	Lr46	Non-Lr67	Non-Lr68	Het-Lr77	Non-Lr78
KS21U8715-I-F01	RGON 2022	-	9	-	-	-	-	54	60SMS	4	5MS	-	-	9.2	Non-Lr18	Lr19	Non-Lr21	Non-Lr24	Non-Lr34	Lr37	Non-Lr42	Het-Lr46	Non-Lr67	Non-Lr68	Non-Lr77	Het-Lr78
KS21U8715-J-E07	RGON 2022	-	8	-	-	-	-	31.5	35SMS	40	40S	40	40S	8.2	Non-Lr18	Non-Lr19	Non-Lr21	Non-Lr24	Non-Lr34	Lr37	Non-Lr42	Lr46	Non-Lr67	Non-Lr68	Non-Lr77	Non-Lr78
LCH17-1390	SRPN 2021	-	-	58	-	8	40	27	30SMS	45	45S	60	60S	8.3		Non-Lr19	Non-Lr21	Non-Lr24	Non-Lr34	Non-Lr37	Non-Lr42	Lr46	Non-Lr67	Non-Lr68	Non-Lr77
LCH17-3193	NRPN 2021, SRPN 2021	-	-	76	-	7	5	37.3	50SMS/15SMS/50MS	50	60S/40S	62.5	80S/45S	7.3		Non-Lr19	Non-Lr21	Non-Lr24	Non-Lr34	Lr37	Non-Lr42	Non-Lr46	Non-Lr67	Non-Lr68	Lr77
LCH17-3205	NRPN 2021	-	-	38	-	4	5	13.3	40MR/20MR	20	50MR	40	50MS	4.3		Non-Lr19	Non-Lr21	Non-Lr24	Non-Lr34	Non-Lr37	Non-Lr42	Lr46	Non-Lr67	Non-Lr68	Lr77
LCH17-3956	SRPN 2021	-	-	93	-	4	5	27	30SMS	50	50S	50	50S	4.3		Non-Lr19	Non-Lr21	Non-Lr24	Non-Lr34	Lr37	Non-Lr42	Lr46	Non-Lr67	Non-Lr68	Non-Lr77
LCH17-4889	NRPN 2021	-	-	38	-	2	0	70	70S	32	40MS	-	-	2.3		Non-Lr19	Non-Lr21	Non-Lr24	Non-Lr34	Lr37	Non-Lr42	Non-Lr46	Non-Lr67	Non-Lr68	Lr77
LCH17-5725	NRPN 2021	-	-	68	-	3	0	16	40MR	5	5S	-	-	3.3		Non-Lr19	Non-Lr21	Non-Lr24	Non-Lr34	Lr37	Non-Lr42	Lr46	Non-Lr67	Lr68	Non-Lr77
LCH18-1022	NRPN 2021	-	-	48	-	8	70	18	20SMS	75	75S	75	75S	8.3		Non-Lr19	Non-Lr21	Non-Lr24	Lr34	Non-Lr37	Non-Lr42	Lr46	Non-Lr67	Lr68	Non-Lr77
LCH18-9005	SRPN 2021	-	-	43	-	3	1	0.4	TMS	12	15MS	40	40S	3.3		Non-Lr19	Non-Lr21	Lr24	Non-Lr34	Het-Lr37	Non-Lr42	Het-Lr46	Non-Lr67	Het-Lr68	Non-Lr77
LCH19DH-147-68	NRPN 2022	-	-	-	58	-	-	80	80S	55	55S	60	60S	-	Non-Lr18	Non-Lr19	Non-Lr21	Non-Lr24	Het-Lr34	Lr37	Non-Lr42	Het-Lr46	Non-Lr67	Het-Lr68	Non-Lr77	Non-Lr78
LCH19DH-148-43	SRPN 2022	-	-	-	28	-	-	0	R	40	40S	-	-	-	Non-Lr18	Non-Lr19	Non-Lr21	Non-Lr24	Non-Lr34	Non-Lr37	Non-Lr42	Het-Lr46	Non-Lr67	Non-Lr68	Non-Lr77	Non-Lr78
LCH19DH-149-10	NRPN 2022	-	-	-	43	-	-	8	10MS	15	15S	30	30S	-	Non-Lr18	Non-Lr19	Non-Lr21	Non-Lr24	Non-Lr34	Lr37	Non-Lr42	Het-Lr46	Non-Lr67	Lr68	Non-Lr77	Non-Lr78
LCH19DH-149-13	SRPN 2022	-	-	-	8	-	-	0.2	TMR	10	10S	35	35S	-	Non-Lr18	Non-Lr19	Non-Lr21	Non-Lr24	Lr34	Lr37	Non-Lr42	Het-Lr46	Non-Lr67	Lr68	Non-Lr77	Non-Lr78
LCH19DH-150-40	NRPN 2022	-	-	-	0	-	-	14.9	20S/5SMS	25	25S	30	30S	-	Non-Lr18	Non-Lr19	Non-Lr21	Non-Lr24	Non-Lr34	Lr37	Non-Lr42	Het-Lr46	Non-Lr67	Het-Lr68	Non-Lr77	Non-Lr78
LCH19DH-150-85	SRPN 2022	-	-	-	31	-	-	45	50SMS	40	40S	40	40S	-	Non-Lr18	Non-Lr19	Non-Lr21	Non-Lr24	Non-Lr34	Lr37	Non-Lr42	Het-Lr46	Non-Lr67	Lr68	Non-Lr77	Non-Lr78
LCH19DH-151-36	NRPN 2022	-	-	-	63	-	-	0.4	TMS	24	30MS	-	-	-	Non-Lr18	Non-Lr19	Non-Lr21	Lr24	Non-Lr34	Lr37	Non-Lr42	Het-Lr46	Non-Lr67	Non-Lr68	Non-Lr77	Non-Lr78
LCH19DH-152-20	NRPN 2022	-	-	-	13	-	-	0.2	TMR	0.4	TMS	0.4	TMS	-	Non-Lr18	Non-Lr19	Non-Lr21	Non-Lr24	Non-Lr34	Lr37	Non-Lr42	Het-Lr46	Non-Lr67	Lr68	Non-Lr77	Non-Lr78
LCH19DH-152-25	SRPN 2022	-	-	-	25	-	-	2.7	5MR/5MS	5	5S	8	10MS	-	Non-Lr18	Non-Lr19	Non-Lr21	Non-Lr24	Non-Lr34	Het-Lr37	Non-Lr42	Non-Lr46	Non-Lr67	Lr68	Non-Lr77	Non-Lr78
LCH19DH-152-6	SRPN 2022	-	-	-	18	-	-	45	50MSS	10	10S	15	15S	-	Non-Lr18	Non-Lr19	Non-Lr21	Non-Lr24	Non-Lr34	Lr37	Non-Lr42	Het-Lr46	Non-Lr67	Lr68	Non-Lr77	Non-Lr78
LP855-AACNetwork	NRPN 2022	-	-	-	73	-	-	70	70S	50	50S	50	50S	-	Non-Lr18	Non-Lr19	Non-Lr21	Non-Lr24	Non-Lr34	Lr37	Non-Lr42	Het-Lr46	Non-Lr67	Non-Lr68	Lr77	Non-Lr78
LQ148-AACVortex	NRPN 2022	-	-	-	64	-	-	5.3	10MR/MS	25	25S	70	70S	-	Non-Lr18	Non-Lr19	Non-Lr21	Non-Lr24	Non-Lr34	Lr37	Non-Lr42	Lr46	Non-Lr67	Non-Lr68	Non-Lr77	Non-Lr78
LR535	NRPN 2022	-	-	-	38	-	-	8	10MS	10	10S	40	50MS	-	Non-Lr18	Non-Lr19	Non-Lr21	Non-Lr24	Non-Lr34	Lr37	Non-Lr42	Het-Lr46	Non-Lr67	Non-Lr68	Non-Lr77	Non-Lr78
MAS1417-117-5-3-4	RGON 2021	2	-	-	-	4	3	-	-	-	-	-	-	3.2		Non-Lr19	Non-Lr21	Non-Lr24	Non-Lr34	Lr37	Non-Lr42	Non-Lr46	Non-Lr67	Non-Lr68	Lr77
Mattern	RGON 2021, RGON 2022	8.5	7.6	-	-	8	70	46.6	80SMS/70SMS/40MS/70SMS/45SMS/25SMS/80SMS/10MS	42.3	30MS/60S/40S/50S/R/80S	58.75	70S/70S/R/95S	8.2	Non-Lr18	Non-Lr19	Non-Lr21	Non-Lr24	Non-Lr34	Het-Lr37	Non-Lr42	Non-Lr46	Non-Lr67	Non-Lr68	Non-Lr77	Non-Lr78
MT1855	NRPN 2021	-	-	93	-	8	90	60	60S	80	80S	90	90S	8.3		Non-Lr19	Non-Lr21	Non-Lr24	Non-Lr34	Non-Lr37	Non-Lr42	Non-Lr46	Non-Lr67	Non-Lr68	Non-Lr77
MT1872	NRPN 2021	-	-	93	-	7	90	10	10S	60	60S	75	75S	7.3		Non-Lr19	Non-Lr21	Non-Lr24	Non-Lr34	Non-Lr37	Non-Lr42	Non-Lr46	Non-Lr67	Non-Lr68	Lr77
MTCL19151	NRPN 2022	-	-	-	100	-	-	90	90S	75	75S	90	90S	-	Non-Lr18	Non-Lr19	Non-Lr21	Non-Lr24	Non-Lr34	Non-Lr37	Non-Lr42	Het-Lr46	Non-Lr67	Non-Lr68	Lr77	Non-Lr78
MTS18116	NRPN 2021	-	-	93	-	3	0	16	20MS	32	80MR	-	-	3.3		Non-Lr19	Non-Lr21	Non-Lr24	Non-Lr34	Non-Lr37	Non-Lr42	Non-Lr46	Non-Lr67	Non-Lr68	Non-Lr77
MTS18149	NRPN 2021	-	-	93	-	8	70	9	10SMS	75	75S	90	90S	8.3		Non-Lr19	Non-Lr21	Lr24	Non-Lr34	Non-Lr37	Non-Lr42	Non-Lr46	Non-Lr67	Non-Lr68	Non-Lr77
MTS1903	NRPN 2022	-	-	-	78	-	-	13.5	15SMS	30	30S	60	60S	-	Non-Lr18	Non-Lr19	Non-Lr21	Non-Lr24	Non-Lr34	Non-Lr37	Non-Lr42	Het-Lr46	Non-Lr67	Lr68	Lr77	Non-Lr78
MTS1908	NRPN 2022	-	-	-	53	-	-	18	20SMS	80	80S	90	90S	-	Non-Lr18	Non-Lr19	Non-Lr21	Non-Lr24	Non-Lr34	Non-Lr37	Non-Lr42	Het-Lr46	Non-Lr67	Lr68	Lr77	Non-Lr78
NE16468	NRPN 2021	-	-	73	-	-	-	21	30S/5MR	60	60S	60	60S	-		Non-Lr19	Non-Lr21	Non-Lr24	Non-Lr34	Lr37	Non-Lr42	Non-Lr46	Non-Lr67	Non-Lr68	Het-Lr77
NE17433	SRPN 2021	-	-	48	-	3	0	0	R	2	5MR	5	5S	3.3		Non-Lr19	Non-Lr21	Non-Lr24	Non-Lr34	Lr37	Non-Lr42	Het-Lr46	Non-Lr67	Lr68	Het-Lr77
NE17441	NRPN 2021	-	-	48	-	-	-	4	10MR	8	10MS	-	-	-		Non-Lr19	Non-Lr21	Non-Lr24	Non-Lr34	Lr37	Non-Lr42	Non-Lr46	Non-Lr67	Non-Lr68	Lr77
NE17443	NRPN 2021	-	-	41	-	-	-	-	-	-	-	-	-	-		Non-Lr19	Non-Lr21	Non-Lr24	Non-Lr34	Non-Lr37	Non-Lr42	Non-Lr46	Non-Lr67	Non-Lr68	Non-Lr77
NE17544	NRPN 2021	-	-	49	-	3	0	4	5MS	25	25S	32	40MS	3.3		Non-Lr19	Non-Lr21	Non-Lr24	Non-Lr34	Het-Lr37	Non-Lr42	Non-Lr46	Non-Lr67	Non-Lr68	Non-Lr77
NE17662	NRPN 2021	-	-	18	-	4	3	4	5MS	6	15MR	18	45MR	4.3		Non-Lr19	Non-Lr21	Non-Lr24	Het-Lr34	Non-Lr37	Non-Lr42	Non-Lr46	Non-Lr67	Non-Lr68	Lr77
NE18435	NRPN 2022	-	-	-	73	-	-	-	-	-	-	-	-	-	Non-Lr18	Non-Lr19	Non-Lr21	Lr24	Non-Lr34	Het-Lr37	Non-Lr42	Het-Lr46	Non-Lr67	Non-Lr68	Non-Lr77	Non-Lr78
NE18455	NRPN 2022, SRPN 2021, SRPN 2022	-	-	-	33	4	5	0.4	TMS	60	60S	70	70S	4.3	Non-Lr18	Non-Lr19	Het-Lr21	Lr24	Non-Lr34	Non-Lr37	Non-Lr42	Het-Lr46	Non-Lr67	Non-Lr68	Het-Lr77	Non-Lr78
NE18573	NRPN 2021	-	-	93	-	6	3	9.7	15SMS/5MR	60	60S	60	60S	6.3		Non-Lr19	Non-Lr21	Lr24	Non-Lr34	Lr37	Non-Lr42	Het-Lr46	Non-Lr67	Non-Lr68	Non-Lr77
NE18625	NRPN 2022	-	-	-	0	-	-	-	-	-	-	-	-	-	Non-Lr18	Non-Lr19	Non-Lr21	Non-Lr24	Non-Lr34	Lr37	Non-Lr42	Het-Lr46	Non-Lr67	Non-Lr68	Non-Lr77	Non-Lr78
NE19406	RGON 2021	8	-	-	-	8	90	-	-	-	-	-	-	8.2		Non-Lr19	Non-Lr21	Non-Lr24	Non-Lr34	Lr37	Non-Lr42	Het-Lr46	Non-Lr67	Non-Lr68	Non-Lr77
NE19412	NRPN 2022, RGON 2021	7	-	-	33	-	-	60	60S	40	40S	-	-	7	Non-Lr18	Non-Lr19	Non-Lr21	Non-Lr24	Non-Lr34	Lr37	Non-Lr42	Het-Lr46	Non-Lr67	Non-Lr68	Het-Lr77	Non-Lr78
NE19418	RGON 2021	7	-	-	-	-	-	-	-	-	-	-	-	7		Non-Lr19	Non-Lr21	Non-Lr24	Non-Lr34	Lr37	Non-Lr42	Non-Lr46	Non-Lr67	Non-Lr68	Lr77
NE19424	RGON 2021	7	-	-	-	4	3	-	-	-	-	-	-	5.7		Non-Lr19	Non-Lr21	Non-Lr24	Non-Lr34	Lr37	Non-Lr42	Non-Lr46	Non-Lr67	Non-Lr68	Lr77
NE19430	RGON 2021	8	-	-	-	5	10	-	-	-	-	-	-	6.7		Non-Lr19	Non-Lr21	Lr24	Non-Lr34	Non-Lr37	Non-Lr42	Non-Lr46	Non-Lr67	Non-Lr68	Non-Lr77
NE19454	NRPN 2022, RGON 2021	4	-	-	0	4	5	-	-	-	-	-	-	4.2	Non-Lr18	Non-Lr19	Non-Lr21	Lr24	Non-Lr34	Non-Lr37	Non-Lr42	Lr46	Non-Lr67	Non-Lr68	Non-Lr77	Non-Lr78
NE19455	NRPN 2022, RGON 2021	8	-	-	51	3	0	-	-	-	-	-	-	5.7	Non-Lr18	Non-Lr19	Non-Lr21	Lr24	Non-Lr34	Non-Lr37	Non-Lr42	Lr46	Non-Lr67	Non-Lr68	Non-Lr77	Non-Lr78
NE19466	RGON 2021	7	-	-	-	8	10	-	-	-	-	-	-	7.7		Non-Lr19	Non-Lr21	Non-Lr24	Non-Lr34	Lr37	Non-Lr42	Het-Lr46	Non-Lr67	Non-Lr68	Non-Lr77
NE19471	RGON 2021	6	-	-	-	6	5	-	-	-	-	-	-	6.2		Non-Lr19	Non-Lr21	Non-Lr24	Non-Lr34	Non-Lr37	Non-Lr42	Lr46	Non-Lr67	Non-Lr68	Het-Lr77
NE19487	RGON 2021	4	-	-	-	3	1	-	-	-	-	-	-	3.7		Non-Lr19	Non-Lr21	Non-Lr24	Non-Lr34	Lr37	Non-Lr42	Non-Lr46	Non-Lr67	Non-Lr68	Lr77
NE19520	RGON 2021	5	-	-	-	4	1	-	-	-	-	-	-	4.7		Non-Lr19	Non-Lr21	Non-Lr24	Non-Lr34	Lr37	Non-Lr42	Non-Lr46	Non-Lr67	Het-Lr68	Non-Lr77
NE19523	RGON 2021	7	-	-	-	3	0	-	-	-	-	-	-	5.2		Non-Lr19	Non-Lr21	Non-Lr24	Non-Lr34 or Duster-Lr34	Lr37	Non-Lr42	Non-Lr46	Non-Lr67	Non-Lr68	Lr77
NE19542	RGON 2021	4	-	-	-	2	0	-	-	-	-	-	-	3.2		Non-Lr19	Non-Lr21	Lr24	Non-Lr34	Non-Lr37	Non-Lr42	Non-Lr46	Non-Lr67	Lr68	Non-Lr77
NE19568	RGON 2021	8	-	-	-	8	10	-	-	-	-	-	-	8.2		Non-Lr19	Non-Lr21	Non-Lr24	Non-Lr34	Non-Lr37	Non-Lr42	Lr46	Non-Lr67	Non-Lr68	Non-Lr77
NE19572	RGON 2021	8	-	-	-	6	5	-	-	-	-	-	-	7.2		Non-Lr19	Non-Lr21	Non-Lr24	Non-Lr34	Lr37	Non-Lr42	Lr46	Non-Lr67	Non-Lr68	Lr77
NE19576	RGON 2021	9	-	-	-	8	95	-	-	-	-	-	-	8.7		Non-Lr19	Non-Lr21	Non-Lr24	Non-Lr34	Non-Lr37	Non-Lr42	Non-Lr46	Non-Lr67	Non-Lr68	Non-Lr77
NE19583	RGON 2021	7	-	-	-	3	0	-	-	-	-	-	-	5.2		Non-Lr19	Non-Lr21	Non-Lr24	Het-Lr34	Lr37	Non-Lr42	Lr46	Non-Lr67	Non-Lr68	Non-Lr77
NE19589	RGON 2021	6	-	-	-	2	0	-	-	-	-	-	-	4.2		Non-Lr19	Non-Lr21	Non-Lr24	Non-Lr34	Lr37	Non-Lr42	Non-Lr46	Non-Lr67	Lr68	Het-Lr77
NE19590	NRPN 2022, RGON 2021	4	-	-	44	3	0	-	-	-	-	-	-	3.7	Non-Lr18	Non-Lr19	Non-Lr21	Non-Lr24	Non-Lr34	Lr37	Non-Lr42	Het-Lr46	Non-Lr67	Lr68	Non-Lr77	Non-Lr78
NE19601	RGON 2021	4	-	-	-	3	0	-	-	-	-	-	-	3.7		Non-Lr19	Non-Lr21	Non-Lr24	Non-Lr34	Het-Lr37	Non-Lr42	Non-Lr46	Non-Lr67	Non-Lr68	Non-Lr77
NE19611	RGON 2021	6	-	-	-	4	3	-	-	-	-	-	-	5.2		Non-Lr19	Non-Lr21	Non-Lr24	Non-Lr34	Lr37	Non-Lr42	Non-Lr46	Non-Lr67	Non-Lr68	Non-Lr77
NE19617	RGON 2021	7	-	-	-	8	15	-	-	-	-	-	-	7.7		Non-Lr19	Non-Lr21	Non-Lr24	Non-Lr34	Het-Lr37	Non-Lr42	Non-Lr46	Non-Lr67	Non-Lr68	Lr77
NE19618	RGON 2021	6	-	-	-	8	20	-	-	-	-	-	-	7.2		Non-Lr19	Non-Lr21	Non-Lr24	Non-Lr34	Het-Lr37	Non-Lr42	Non-Lr46	Non-Lr67	Non-Lr68	Het-Lr77
NE19619	RGON 2021	2	-	-	-	3	0	-	-	-	-	-	-	2.7		Non-Lr19	Non-Lr21	Lr24	Non-Lr34	Non-Lr37	Non-Lr42	Non-Lr46	Non-Lr67	Non-Lr68	Lr77
NE19638	SRPN 2022, RGON 2021	4	-	-	15	4	3	-	-	-	-	-	-	4.2	Non-Lr18	Non-Lr19	Non-Lr21	Lr24	Non-Lr34	Het-Lr37	Non-Lr42		Non-Lr67	Non-Lr68	Het-Lr77	Het-Lr78
NE20428	RGON 2022	-	4	-	-	-	-	4.3	5SMS/10MR	-	-	-	-	4.2	Non-Lr18	Non-Lr19	Lr21	Non-Lr24	Het-Lr34	Het-Lr37	Non-Lr42	Het-Lr46	Non-Lr67	Non-Lr68	Non-Lr77	Non-Lr78
NE20432	RGON 2022	-	8	-	-	-	-	-	-	-	-	-	-	8.2	Non-Lr18	Non-Lr19	Het-Lr21	Non-Lr24	Non-Lr34	Lr37	Non-Lr42	Het-Lr46	Non-Lr67	Non-Lr68	Lr77	Non-Lr78
NE20434	RGON 2022	-	8	-	-	-	-	67.5	75SMS	50	50S	-	-	8.2	Non-Lr18	Non-Lr19	.	Non-Lr24	Non-Lr34	Het-Lr37	Non-Lr42	Non-Lr46	Non-Lr67	Non-Lr68	Non-Lr77	Non-Lr78
NE20448	RGON 2022	-	4	-	-	-	-	0.4	TMS	2	5MR	-	-	4.2	Non-Lr18	Non-Lr19	Lr21	Non-Lr24	Non-Lr34	Lr37	Non-Lr42	Lr46	Non-Lr67	Non-Lr68	Lr77	Lr78
NE20450	RGON 2022	-	8	-	-	-	-	-	-	-	-	-	-	8.2	Non-Lr18	Non-Lr19	Non-Lr21	Non-Lr24	Non-Lr34	Het-Lr37	Non-Lr42	Het-Lr46	Non-Lr67	Het-Lr68	Non-Lr77	Non-Lr78
NE20453	RGON 2022	-	7	-	-	-	-	2	5MR	-	-	-	-	7.2	Non-Lr18	Non-Lr19	Non-Lr21	Non-Lr24	Non-Lr34	Non-Lr37	Non-Lr42	Lr46	Non-Lr67	Non-Lr68	Non-Lr77	Non-Lr78
NE20455	RGON 2022	-	5	-	-	-	-	22.5	25SMS	24	30MS	28	35MS	5.2	Non-Lr18	Non-Lr19	Lr21	Non-Lr24	Non-Lr34	Lr37	Non-Lr42	Lr46	Non-Lr67	Non-Lr68	Het-Lr77	Non-Lr78
NE20462	RGON 2022	-	7	-	-	-	-	63	70SMS	50	50S	65	65S	7.2	Non-Lr18	Lr19	Non-Lr21	Non-Lr24	Non-Lr34	Het-Lr37	Non-Lr42	Het-Lr46	Non-Lr67	Lr68	Het-Lr77	Non-Lr78
NE20469	RGON 2022	-	8	-	-	-	-	45	50MSS	50	50S	-	-	8.2	Non-Lr18	Non-Lr19	Non-Lr21	Non-Lr24	Non-Lr34	Non-Lr37	Non-Lr42	Non-Lr46	Non-Lr67	Non-Lr68	Non-Lr77	Non-Lr78
NE20501	RGON 2022	-	4	-	-	-	-	-	-	-	-	-	-	4.2	Non-Lr18	Non-Lr19	Non-Lr21	Non-Lr24	Non-Lr34	Non-Lr37	Non-Lr42	Het-Lr46	Non-Lr67	Non-Lr68	Het-Lr77	Non-Lr78
NE20517	RGON 2022	-	4	-	-	-	-	-	-	-	-	-	-	4.2	Non-Lr18	Non-Lr19	Non-Lr21	Non-Lr24	Non-Lr34	Non-Lr37	Non-Lr42	Het-Lr46	Non-Lr67	Non-Lr68	Non-Lr77	Non-Lr78
NE20522	RGON 2022	-	5	-	-	-	-	-	-	-	-	-	-	5.2	Non-Lr18	Non-Lr19	Non-Lr21	Lr24	Non-Lr34	Non-Lr37	Non-Lr42	Non-Lr46	Non-Lr67	Non-Lr68	Lr77	Non-Lr78
NE20531	RGON 2022	-	6	-	-	-	-	32	40MS	75	75S	75	75S	6.2	Non-Lr18	Non-Lr19	Non-Lr21	Lr24	Non-Lr34	Non-Lr37	Non-Lr42	Lr46	Non-Lr67	Non-Lr68	Het-Lr77	Non-Lr78
NE20543	RGON 2022	-	5	-	-	-	-	60	75MS	75	75S	80	80S	5.2	Non-Lr18	Non-Lr19	Non-Lr21	Non-Lr24	Non-Lr34	Non-Lr37	Non-Lr42	Het-Lr46	Non-Lr67	Non-Lr68	Non-Lr77	Non-Lr78
NE20553	RGON 2022	-	6	-	-	-	-	-	-	-	-	-	-	6.2	Non-Lr18	Non-Lr19	Non-Lr21	Non-Lr24	Non-Lr34	Lr37	Non-Lr42	Het-Lr46	Non-Lr67	Het-Lr68	Non-Lr77	Non-Lr78
NE20557	RGON 2022	-	7	-	-	-	-	-	-	-	-	-	-	7.2	Non-Lr18	Non-Lr19	Non-Lr21	Non-Lr24	Non-Lr34	Non-Lr37	Non-Lr42	Lr46	Non-Lr67	Non-Lr68	Non-Lr77	Non-Lr78
NE20558	RGON 2022	-	2	-	-	-	-	9.7	15SMS/5MR	-	-	-	-	2.2	Non-Lr18	Non-Lr19	Lr21	Non-Lr24	Non-Lr34	Lr37	Non-Lr42	Het-Lr46	Non-Lr67	Non-Lr68	Non-Lr77	Non-Lr78
NE20568	RGON 2022	-	4	-	-	-	-	54	60SMS	24	30MS	70	70S	4.2	Non-Lr18	Non-Lr19	Non-Lr21	Non-Lr24	Non-Lr34	Non-Lr37	Non-Lr42	Non-Lr46	Non-Lr67	Non-Lr68	Non-Lr77	Non-Lr78
NE20603	RGON 2022	-	6	-	-	-	-	-	-	-	-	-	-	6.2	Non-Lr18	Non-Lr19	Non-Lr21	Non-Lr24	Non-Lr34	Lr37	Non-Lr42	Non-Lr46	Non-Lr67	Non-Lr68	Lr77	Non-Lr78
NE20608	RGON 2022	-	5	-	-	-	-	-	-	-	-	-	-	5.2	Non-Lr18	Non-Lr19	Non-Lr21	Non-Lr24	Non-Lr34	Non-Lr37	Non-Lr42	Non-Lr46	Non-Lr67	Non-Lr68	Non-Lr77	Non-Lr78
NE20620	RGON 2022	-	6	-	-	-	-	16	20MS	-	-	-	-	6.2	Non-Lr18	Non-Lr19	Non-Lr21	Non-Lr24	Non-Lr34	Non-Lr37	Non-Lr42	Het-Lr46	Non-Lr67	Non-Lr68	Non-Lr77	Non-Lr78
NE20626	RGON 2022	-	5	-	-	-	-	-	-	-	-	-	-	5.2	Non-Lr18	Non-Lr19	Non-Lr21	Non-Lr24	Non-Lr34	Lr37	Non-Lr42	Non-Lr46	Non-Lr67	Lr68	Lr77	Non-Lr78
NE20628	RGON 2022	-	0	-	-	-	-	-	-	-	-	-	-	-	Non-Lr18	Non-Lr19	Non-Lr21	Non-Lr24	Lr34	Lr37	Non-Lr42	Non-Lr46	Non-Lr67	Non-Lr68	Non-Lr77	Non-Lr78
NE20635	RGON 2022	-	0	-	-	-	-	-	-	-	-	-	-	-	Non-Lr18	Non-Lr19	Non-Lr21	Non-Lr24	Non-Lr34	Non-Lr37	Non-Lr42	Het-Lr46	Non-Lr67	Lr68	Non-Lr77	Lr78
NF00108	RGON 2021	3	-	-	-	3	0	-	-	-	-	-	-	3.2		Non-Lr19	Non-Lr21	Non-Lr24	Lr34	Non-Lr37	Non-Lr42	Lr46	Non-Lr67	Non-Lr68	Non-Lr77
NF96131	RGON 2021	6	-	-	-	-	-	-	-	-	-	-	-	6		Non-Lr19	Non-Lr21	Non-Lr24	Non-Lr34	Non-Lr37	Non-Lr42	Lr46	Non-Lr67	Lr68	Lr77
NF97109E	RGON 2021	3	-	-	-	3	0	-	-	-	-	-	-	3.2		Non-Lr19	Non-Lr21	Non-Lr24	Het-Lr34 or Duster-Lr34	Lr37	Non-Lr42	Non-Lr46	Non-Lr67	Lr68	Non-Lr77
NF97109H	RGON 2021	5	-	-	-	3	0	-	-	-	-	-	-	4.2		Non-Lr19	Non-Lr21	Non-Lr24	Non-Lr34	Het-Lr37	Non-Lr42	Non-Lr46	Non-Lr67	Lr68	Non-Lr77
NF97112D	RGON 2021	2	-	-	-	4	5	-	-	-	-	-	-	3.2		Non-Lr19	Non-Lr21	Non-Lr24	Lr34	Non-Lr37	Non-Lr42	Lr46	Non-Lr67	Non-Lr68	Non-Lr77
NF99117	SRPN 2021, RGON 2021	8	-	0	-	1	0	0	R	-	-	-	-	4.7		Non-Lr19	Non-Lr21	Non-Lr24	Non-Lr34	Non-Lr37	Non-Lr42	Lr46	Non-Lr67	Lr68	Non-Lr77
NHH17450	SRPN 2021	-	-	58	-	8	25	0.4	TMS	30	30S	30	30S	8.3		Non-Lr19	Non-Lr21	Lr24	Het-Lr34	Non-Lr37	Non-Lr42	Het-Lr46	Non-Lr67	Non-Lr68	Non-Lr77
NHH17612	NRPN 2021, SRPN 2021	-	-	78	-	5.5	21.5	2.2	5MS/TMS	42.4	45S/40S	60	50S/70S	5.8		Non-Lr19	Non-Lr21	Lr24	Het-Lr34	Non-Lr37	Non-Lr42	Het-Lr46	Non-Lr67	Non-Lr68	Lr77
NHH19651	RGON 2021	7	-	-	-	8	20	-	-	-	-	-	-	7.7		Non-Lr19	Non-Lr21	Non-Lr24	Het-Lr34	Non-Lr37	Non-Lr42	Het-Lr46	Non-Lr67	Non-Lr68	Non-Lr77
NHH19654	RGON 2021	5	-	-	-	4	3	-	-	-	-	-	-	4.7		Non-Lr19	Non-Lr21	Lr24	Het-Lr34	Het-Lr37	Non-Lr42	Het-Lr46	Non-Lr67	Het-Lr68	Non-Lr77
NHH19655	RGON 2021	7	-	-	-	6	10	-	-	-	-	-	-	6.7		Non-Lr19	Het-Lr21	Lr24	Non-Lr34	Het-Lr37	Non-Lr42	Non-Lr46	Non-Lr67	Non-Lr68	Non-Lr77
NHH19668	NRPN 2022, SRPN 2022, RGON 2021	5	-	-	55	3	0	20	5MS/40SMS	62.5	75S/50S	75	75S/75S	4.2	Non-Lr18	Non-Lr19	Non-Lr21	Non-Lr24	Non-Lr34	Non-Lr37	Non-Lr42	Het-Lr46	Non-Lr67	Het-Lr68	Non-Lr77	Non-Lr78
NHH20651	RGON 2022	-	4	-	-	-	-	4.5	5SMS	30	30S	30	30S	4.2	Non-Lr18	Non-Lr19	Non-Lr21	Non-Lr24	Het-Lr34	Non-Lr37	Non-Lr42	Lr46	Non-Lr67	Non-Lr68	Non-Lr77	Non-Lr78
NHH20659	RGON 2022	-	3	-	-	-	-	30.7	50MS/30MR	-	-	-	-	3.2	Non-Lr18	Non-Lr19	Non-Lr21	Non-Lr24	Non-Lr34	Non-Lr37	Non-Lr42	Lr46	Non-Lr67	Non-Lr68	Het-Lr77	Non-Lr78
NHH20660	RGON 2022	-	3	-	-	-	-	6	15MR	15	15S	25	25S	3.2	Non-Lr18	Lr19	Non-Lr21	Non-Lr24	Lr34	Non-Lr37	Non-Lr42	Lr46	Non-Lr67	Non-Lr68	Lr77	Non-Lr78
NHH20662	RGON 2022	-	5	-	-	-	-	-	-	-	-	-	-	5.2	Non-Lr18	Lr19	Non-Lr21	Non-Lr24	Lr34	Non-Lr37	Non-Lr42	Lr46	Non-Lr67	Non-Lr68	Lr77	Non-Lr78
NHH20668	RGON 2022	-	6	-	-	-	-	-	-	-	-	-	-	6.2	Non-Lr18	Non-Lr19	Non-Lr21	Non-Lr24	Non-Lr34	Non-Lr37	Non-Lr42	Lr46	Non-Lr67	Non-Lr68	Non-Lr77	Non-Lr78
NHH20669	RGON 2021, RGON 2022	9	6	-	-	8	60	27	30SMS	-	-	-	-	7.8	Non-Lr18	Non-Lr19	Non-Lr21	Non-Lr24	Non-Lr34	Non-Lr37	Non-Lr42	Het-Lr46	Non-Lr67	Non-Lr68	Non-Lr77	Non-Lr78
NI17410	NRPN 2022, SRPN 2022	-	-	-	30	-	-	-	-	-	-	-	-	-	Non-Lr18	Non-Lr19	Non-Lr21	Non-Lr24	Non-Lr34	Lr37	Non-Lr42	Non-Lr46	Non-Lr67	Lr68	Het-Lr77	Lr78
NUSAKA15-3	SRPN 2021	-	-	0	-	3	0	2	5MR	6	15MR	8	20MR	3.3		Non-Lr19	Non-Lr21	Non-Lr24	Non-Lr34	Lr37	Non-Lr42	Non-Lr46	Non-Lr67	Non-Lr68	Lr77
NW17620	NRPN 2021	-	-	43	-	3	0	-	-	-	-	-	-	3.3		Non-Lr19	Non-Lr21	Lr24	Non-Lr34	Lr37	Non-Lr42	Lr46	Non-Lr67	Non-Lr68	Non-Lr77
OK12716W-Composite-I	SRPN 2021	-	-	73	-	8	90	63	70SMS	35	35S	50	50S	8.3		Non-Lr19	Non-Lr21	Non-Lr24	Non-Lr34	Lr37	Non-Lr42	Lr46	Non-Lr67	Non-Lr68	Lr77
OK15DMASBx7-ARS-6-8	SRPN 2021	-	-	28	-	5	15	8	10MS	25	25S	30	30S	5.3		Non-Lr19	Non-Lr21	Non-Lr24	Lr34	Lr37	Non-Lr42	Non-Lr46	Non-Lr67	Non-Lr68	Non-Lr77
OK15MASBx7-ARS-8-20	SRPN 2021	-	-	18	-	3	0	8	10MS	2	5MR	12	15MS	3.3		Non-Lr19	Non-Lr21	Non-Lr24	Non-Lr34	Non-Lr37	Non-Lr42	Non-Lr46	Non-Lr67	Lr68	Lr77
OK15MASBx7-ARS-8-29	SRPN 2021	-	-	35	-	3	0	8	10MS	0.2	TMR	4	5MS	3.3		Non-Lr19	Non-Lr21	Non-Lr24	Non-Lr34	Non-Lr37	Non-Lr42	Non-Lr46	Non-Lr67	Lr68	Lr77
OK16107155-18HR-1	RGON 2021	8	-	-	-	4	5	-	-	-	-	-	-	6.2		Non-Lr19	Non-Lr21	Non-Lr24	Non-Lr34	Lr37	Non-Lr42	Lr46	Non-Lr67	Non-Lr68	Lr77
OK16107155-18HR-2	RGON 2021	8	-	-	-	3	1	4.5	5SMS	5	5S	5	5S	5.7		Non-Lr19	Non-Lr21	Non-Lr24	Het-Lr34 or Duster-Lr34	Het-Lr37	Non-Lr42	Lr46	Non-Lr67	Non-Lr68	Lr77
OK16D101237	SRPN 2022	-	-	-	58	-	-	25.3	40MS/30MR	8	10MS	8	10MS	-	Non-Lr18	Non-Lr19	Lr21	Non-Lr24	Lr34	Non-Lr37	Non-Lr42	Het-Lr46	Non-Lr67	Non-Lr68	Non-Lr77	Non-Lr78
OK18205	RGON 2022	-	1	-	-	-	-	6	15MR	30	30S	30	30S	1.2	Non-Lr18	Lr19	Non-Lr21	Non-Lr24	Non-Lr34	Het-Lr37	Non-Lr42	Het-Lr46	Non-Lr67	Non-Lr68	Non-Lr77	Non-Lr78
OK18510	SRPN 2021, SRPN 2022, RGON 2021	5	-	-	63	5.5	17.5	5.8	10MR/5SMS/10SMS	21	20S/15S/35MS	25	20S/15S/40S	5.4	Non-Lr18	Non-Lr19	Non-Lr21	Non-Lr24	Het-Lr34	Het-Lr37	Non-Lr42	Het-Lr46	Non-Lr67	Non-Lr68	Het-Lr77	Non-Lr78
OK19105096	RGON 2021	6	-	-	-	4	5	0.2	TMR	0.4	TMS	0.4	TMS	5.2		Non-Lr19	Lr21	Non-Lr24	Non-Lr34	Lr37	Non-Lr42	Non-Lr46	Non-Lr67	Lr68	Lr77
OK19105121	RGON 2021	3	-	-	-	3	1	4	5MS	5	5S	30	30S	3.2		Non-Lr19	Non-Lr21	Non-Lr24	Non-Lr34	Lr37	Non-Lr42	Lr46	Non-Lr67	Lr68	Non-Lr77
OK19105122	RGON 2021	6	-	-	-	4	3	4	5MS	5	5S	20	20S	5.2		Non-Lr19	Non-Lr21	Non-Lr24	Het-Lr34 or Duster-Lr34	Het-Lr37	Non-Lr42	Het-Lr46	Non-Lr67	Lr68	Non-Lr77
OK19105126	RGON 2021	6	-	-	-	4	5	8	10MS	5	5S	50	50S	5.2		Non-Lr19	Het-Lr21	Non-Lr24	Lr34	Het-Lr37	Non-Lr42	Lr46	Non-Lr67	Het-Lr68	Non-Lr77
OK19105130F	RGON 2021	7	-	-	-	4	5	12	15MS	10	10S	60	60S	5.7		Non-Lr19	Non-Lr21	Non-Lr24	Non-Lr34	Lr37	Non-Lr42	Non-Lr46	Non-Lr67	Non-Lr68	Non-Lr77
OK19105134F	RGON 2021	4	-	-	-	4	5	5.5	10MS/TMS	10	10S	35	35S	4.2		Non-Lr19	Non-Lr21	Non-Lr24	Non-Lr34	Non-Lr37	Non-Lr42	Lr46	Non-Lr67	Non-Lr68	Non-Lr77
OK19P808	SRPN 2022	-	-	-	28	-	-	54	60SMS	12	15MS	-	-	-	Non-Lr18	Non-Lr19	Het-Lr21	Non-Lr24	Non-Lr34	Non-Lr37	Non-Lr42	Het-Lr46	Non-Lr67	Lr68	Non-Lr77	Lr78
OK20004	RGON 2021	7	-	-	-	3	1	10.7	20MR/MS	30	30S	-	-	5.2		Non-Lr19	Non-Lr21	Non-Lr24	Non-Lr34	Lr37	Non-Lr42	Non-Lr46	Non-Lr67	Non-Lr68	Lr77
OK20005	RGON 2021	9	-	-	-	7	95	40	50MS	20	25MS	32	40MS	8.2		Non-Lr19	Non-Lr21	Non-Lr24	Non-Lr34	Non-Lr37	Non-Lr42	Non-Lr46	Non-Lr67	Non-Lr68	Lr77
OK20007	RGON 2021	9	-	-	-	7	90	63	70SMS	30	30S	-	-	8.2		Non-Lr19	Non-Lr21	Non-Lr24	Non-Lr34	Lr37	Non-Lr42	Non-Lr46	Non-Lr67	Non-Lr68	Lr77
OK20008	RGON 2021	9	-	-	-	5	20	54	60SMS	50	50S	80	80S	7.2		Non-Lr19	Non-Lr21	Non-Lr24	Non-Lr34	Het-Lr37	Non-Lr42	Non-Lr46	Non-Lr67	Het-Lr68	Non-Lr77
OK20026	RGON 2021	6	-	-	-	4	10	6	15MR	50	50S	50	50S	5.2		Non-Lr19	Non-Lr21	Non-Lr24	Het-Lr34 or Duster-Lr34	Non-Lr37	Non-Lr42	Lr46	Non-Lr67	Non-Lr68	Lr77
OK20029	RGON 2021	9	-	-	-	7	70	36	40SMS	10	10S	10	10S	8.2		Non-Lr19	Non-Lr21	Non-Lr24	Het-Lr34 or Duster-Lr34	Non-Lr37	Non-Lr42	Non-Lr46	Non-Lr67	Non-Lr68	Non-Lr77
OK20030	RGON 2021	8	-	-	-	8	95	41.3	60SMS/40MR	15	15S	20	20S	8.2		Non-Lr19	Non-Lr21	Non-Lr24	Het-Lr34 or Duster-Lr34	Non-Lr37	Non-Lr42	Het-Lr46	Non-Lr67	Non-Lr68	Het-Lr77
OK20033	RGON 2021	8	-	-	-	8	60	20	25MS	15	15S	50	50S	8.2		Non-Lr19	Non-Lr21	Non-Lr24	Het-Lr34 or Duster-Lr34	Non-Lr37	Non-Lr42	Het-Lr46	Non-Lr67	Non-Lr68	Lr77
OK20041	RGON 2021	6	-	-	-	5	20	34	50SMS/30MR	35	35S	50	50S	5.7		Non-Lr19	Non-Lr21	Non-Lr24	Het-Lr34 or Duster-Lr34	Lr37	Non-Lr42	Het-Lr46	Non-Lr67	Non-Lr68	Lr77
OK20042	RGON 2021	8	-	-	-	6	30	18	20SMS	40	40S	60	60S	7.2		Non-Lr19	Non-Lr21	Non-Lr24	Het-Lr34 or Duster-Lr34	Het-Lr37	Non-Lr42	Het-Lr46	Non-Lr67	Non-Lr68	Lr77
OK20043	RGON 2021	7	-	-	-	6	30	13.5	15SMS	15	15S	15	15S	6.7		Non-Lr19	Non-Lr21	Non-Lr24	Het-Lr34 or Duster-Lr34	Het-Lr37	Non-Lr42	Non-Lr46	Non-Lr67	Non-Lr68	Lr77
OK20044	RGON 2021	0	-	-	-	5	2	0	R	0.4	TMS	5	5S	2.7		Non-Lr19	Non-Lr21	Non-Lr24	Non-Lr34	Lr37	Non-Lr42	Non-Lr46	Non-Lr67	Non-Lr68	Non-Lr77
OK20046	RGON 2021	9	-	-	-	5	20	9	10SMS	15	15S	20	20S	7.2		Non-Lr19	Non-Lr21	Lr24	Het-Lr34 or Duster-Lr34	Lr37	Non-Lr42	Het-Lr46	Non-Lr67	Non-Lr68	Het-Lr77
OK20047	RGON 2021	7	-	-	-	5	15	22.5	25SMS	4	5MS	10	10S	6.2		Non-Lr19	Non-Lr21	Non-Lr24	Het-Lr34 or Duster-Lr34	Lr37	Non-Lr42	Het-Lr46	Non-Lr67	Non-Lr68	Lr77
OK20048	RGON 2021	5	-	-	-	5	10	9	10SMS	15	15S	25	25S	5.2		Non-Lr19	Non-Lr21	Non-Lr24	Het-Lr34 or Duster-Lr34	Het-Lr37	Non-Lr42	Lr46	Non-Lr67	Non-Lr68	Lr77
OK20050	RGON 2021	7	-	-	-	7	5	8	10MS	5	5S	20	20S	7.2		Non-Lr19	Non-Lr21	Non-Lr24	Het-Lr34 or Duster-Lr34	Non-Lr37	Non-Lr42	Lr46	Non-Lr67	Non-Lr68	Lr77
OK20D78S015	SRPN 2022	-	-	-	73	-	-	36	40SMS	50	50S	75	75S	-	Non-Lr18	Non-Lr19	Non-Lr21	Non-Lr24	Non-Lr34	Non-Lr37	Non-Lr42	Lr46	Non-Lr67	Non-Lr68	Non-Lr77	Non-Lr78
OK21DTR1703-3	RGON 2022	-	2	-	-	-	-	16	40MR	12	30MR	12	30MR	2.2	Non-Lr18	Non-Lr19	Lr21	Non-Lr24	Non-Lr34	Non-Lr37	Non-Lr42	Non-Lr46	Non-Lr67	Non-Lr68	Lr77	Lr78
OK21DTR1703-33	RGON 2022	-	2	-	-	-	-	0.2	TMR	0	R	0	R	2.2	Non-Lr18	Non-Lr19	Lr21	Non-Lr24	Het-Lr34	Non-Lr37	Non-Lr42	Non-Lr46	Non-Lr67	Non-Lr68	Lr77	Lr78
OK21DTR1703-59	RGON 2022	-	1	-	-	-	-	0	R	2	5MR	2	5MR	1.2	Non-Lr18	Non-Lr19	Lr21	Non-Lr24	Non-Lr34	Lr37	Non-Lr42	Lr46	Non-Lr67	Non-Lr68	Lr77	Non-Lr78
OK21DTR1704-61	RGON 2022	-	1	-	-	-	-	12	30MR	0	R	0.2	TMR	1.2	Non-Lr18	Non-Lr19	Lr21	Non-Lr24	Non-Lr34	Lr37	Non-Lr42	Non-Lr46	Non-Lr67	Non-Lr68	Lr77	Lr78
OK21DTR1705-117	RGON 2022	-	2	-	-	-	-	0.4	TMS	2	5MR	4	5MS	2.2	Non-Lr18	Non-Lr19	Lr21	Non-Lr24	Non-Lr34	Lr37	Non-Lr42	Non-Lr46	Non-Lr67	Non-Lr68	Lr77	Lr78
OK21DTR1707-41W	RGON 2022	-	1	-	-	-	-	0	R	0.2	TMR	0.4	TMS	1.2	Non-Lr18	Non-Lr19	Non-Lr21	Non-Lr24	Non-Lr34	Lr37	Non-Lr42	Lr46	Non-Lr67	Non-Lr68	Lr77	Lr78
OK21DTR1708-11	RGON 2022	-	1	-	-	-	-	4	5MS	6	15MR	6	15MR	1.2	Non-Lr18	Non-Lr19	Non-Lr21	Lr24	Lr34	Non-Lr37	Non-Lr42	Non-Lr46	Non-Lr67	Lr68	Lr77	Non-Lr78
OK21DTR1708-52	RGON 2022	-	1	-	-	-	-	0.2	TMR	12	30MR	18	45MR	1.2	Non-Lr18	Lr19	Non-Lr21	Lr24	Non-Lr34	Non-Lr37	Non-Lr42	Lr46	Non-Lr67	Non-Lr68	Lr77	Lr78
OK21DTR1709-106	RGON 2022	-	4	-	-	-	-	63	70SMS	64	80MS	64	80MS	4.2	Non-Lr18	Non-Lr19	Non-Lr21	Non-Lr24	Non-Lr34	Lr37	Non-Lr42	Non-Lr46	Non-Lr67	Lr68	Non-Lr77	Lr78
OK21DTR1709-51	RGON 2022	-	4	-	-	-	-	0.2	TMR	0.66	R/5MR	0	R/5MR	4.2	Non-Lr18	Non-Lr19	Non-Lr21	Lr24	Non-Lr34	Non-Lr37	Non-Lr42	Non-Lr46	Non-Lr67	Non-Lr68	Lr77	Lr78
OK21DTR1709-74	RGON 2022	-	1	-	-	-	-	0.2	TMR	0.66	R/5MR	4	10MR	1.2	Non-Lr18	Non-Lr19	Lr21	Lr24	Non-Lr34	Lr37	Non-Lr42	Lr46	Non-Lr67	Non-Lr68	Lr77	Lr78
OK21DTR1711-102	RGON 2022	-	4	-	-	-	-	0	R	12	30MR	20	25MS	4.2	Non-Lr18	Non-Lr19	Lr21	Non-Lr24	Non-Lr34	Non-Lr37	Non-Lr42	Lr46	Non-Lr67	Non-Lr68	Non-Lr77	Lr78
OK21DTR1711-23	RGON 2022	-	2	-	-	-	-	2	10R	2	5MR	2	5MR	2.2	Non-Lr18	Non-Lr19	Lr21	Non-Lr24	Het-Lr34	Lr37	Non-Lr42	Non-Lr46	Non-Lr67	Non-Lr68	Lr77	Lr78
OK21DTR1711-47	RGON 2022	-	1	-	-	-	-	0.4	TMS	2	5MR	8	10MS	1.2	Non-Lr18	Non-Lr19	Lr21	Non-Lr24	Het-Lr34	Lr37	Non-Lr42	Non-Lr46	Non-Lr67	Non-Lr68	Lr77	Lr78
OK21DTR1712-2	RGON 2022	-	6	-	-	-	-	2.8	5MS/TMS	15	15S	15	15S	6.2	Non-Lr18	Non-Lr19	Non-Lr21	Lr24	Non-Lr34	Lr37	Non-Lr42	Lr46	Non-Lr67	Lr68	Lr77	Lr78
OK21DTR1712-34	RGON 2022	-	5	-	-	-	-	4	5MS	16	40MR	16	40MR	5.2	Non-Lr18	Non-Lr19	Non-Lr21	Non-Lr24	Non-Lr34	Lr37	Non-Lr42	Lr46	Non-Lr67	Lr68	Lr77	Lr78
OK21DTR1712-69	RGON 2022	-	5	-	-	-	-	0.2	TMR	24	30MS	24	30MS	5.2	Non-Lr18	Non-Lr19	.	Lr24	Non-Lr34	Lr37	Non-Lr42	Lr46	Non-Lr67	Lr68	Lr77	Non-Lr78
OK21DTR1712-96	RGON 2022	-	1	-	-	-	-	0.2	TMR	0.66	R/5MR	6	15MR	1.2	Non-Lr18	Non-Lr19	Non-Lr21	Lr24	Non-Lr34	Lr37	Non-Lr42	Lr46	Non-Lr67	Lr68	Lr77	Lr78
OK21DTR1713-69	RGON 2022	-	7	-	-	-	-	0.2	TMR	50	50S	70	70S	7.2	Non-Lr18	Non-Lr19	Non-Lr21	Lr24	Non-Lr34	Non-Lr37	Non-Lr42	Lr46	Non-Lr67	Het-Lr68	Non-Lr77	Lr78
OK21DTR1714-20	RGON 2022	-	2	-	-	-	-	0.2	TMR	0	R	0	R	2.2	Non-Lr18	Non-Lr19	Lr21	Lr24	Non-Lr34	Lr37	Non-Lr42	Non-Lr46	Non-Lr67	Non-Lr68	Lr77	Lr78
OK21DTR1714-31	RGON 2022	-	3	-	-	-	-	0.2	TMR	6	15MR	6	15MR	3.2	Non-Lr18	Non-Lr19	Lr21	Lr24	Non-Lr34	Het-Lr37	Non-Lr42	Non-Lr46	Non-Lr67	Het-Lr68	Non-Lr77	Lr78
OK21DTR1714-76	RGON 2022	-	0	-	-	-	-	0	R	0	R	0	R	0.2	Non-Lr18	Non-Lr19	Lr21	Non-Lr24	Non-Lr34	Lr37	Non-Lr42	Non-Lr46	Non-Lr67	Non-Lr68	Non-Lr77	Lr78
OK21DTR1715-18	RGON 2022	-	2	-	-	-	-	0.2	TMR	8	10MS	-	-	2.2	Non-Lr18	Non-Lr19	Non-Lr21	Lr24	Non-Lr34	Non-Lr37	Non-Lr42	Non-Lr46	Non-Lr67	Non-Lr68	Lr77	Non-Lr78
OK21DTR1715-58	RGON 2022	-	3	-	-	-	-	0.2	TMR	4	10MR	16	20MS	3.2	Non-Lr18	Non-Lr19	Non-Lr21	Lr24	Non-Lr34	Non-Lr37	Non-Lr42	Non-Lr46	Non-Lr67	Lr68	Non-Lr77	Lr78
OK21DTR1721-147W	RGON 2022	-	2	-	-	-	-	0.1	TMR/R	0	R	0	R	2.2	Non-Lr18	Non-Lr19	Lr21	Non-Lr24	Non-Lr34	Lr37	Non-Lr42	Lr46	Non-Lr67	Non-Lr68	Lr77	Lr78
OK21DTR1721-63W	RGON 2022	-	1	-	-	-	-	0.2	TMR	0.2	TMR	0.2	TMR	1.2	Non-Lr18	Non-Lr19	Lr21	Non-Lr24	Non-Lr34	Lr37	Non-Lr42	Lr46	Non-Lr67	Non-Lr68	Het-Lr77	Lr78
OK21DTR1722-26	RGON 2022	-	1	-	-	-	-	0.4	TMS	0	R	0	R	1.2	Non-Lr18	Non-Lr19	Non-Lr21	Non-Lr24	Non-Lr34	Lr37	Non-Lr42	Lr46	Non-Lr67	Non-Lr68	Lr77	Non-Lr78
OK21DTR1723-15W	RGON 2022	-	1	-	-	-	-	0	R	5	5S	15	15S	1.2	Non-Lr18	Non-Lr19	Lr21	Non-Lr24	Non-Lr34	Lr37	Non-Lr42	Lr46	Non-Lr67	Non-Lr68	Non-Lr77	Lr78
OK21DTR1724-63W	RGON 2022	-	1	-	-	-	-	2	5MR	0.4	TMS	0.4	TMS	1.2	Non-Lr18	Non-Lr19	Non-Lr21	Non-Lr24	Non-Lr34	Lr37	Non-Lr42	Lr46	Non-Lr67	Non-Lr68	Lr77	Lr78
OKP17D101A062	RGON 2021	4	-	-	-	3	2	4	10MR	10	10S	20	20S	3.7		Non-Lr19	Non-Lr21	Non-Lr24	Non-Lr34	Lr37	Non-Lr42	Lr46	Non-Lr67	Non-Lr68	Non-Lr77
OKP17D101A093	RGON 2021	6	-	-	-	7	90	4	10MR	10	10S	20	20S	6.7		Non-Lr19	Non-Lr21	Non-Lr24	Het-Lr34 or Duster-Lr34	Non-Lr37	Non-Lr42	Lr46	Non-Lr67	Non-Lr68	Non-Lr77
OKP17D101A350	SRPN 2021, RGON 2021	2	-	15	-	5.5	35	6.5	10MR	17.5	10S/25S	37.5	25S/50S	3.9		Non-Lr19	Non-Lr21	Non-Lr24	Non-Lr34	Lr37	Non-Lr42	Non-Lr46	Non-Lr67	Non-Lr68	Non-Lr77
OKP17D101A666	SRPN 2022, RGON 2021	0	-	-	16	1	0	1	R/5MR	0.3	TMR/TMS	2.7	TMS/5S	0.7	Non-Lr18	Non-Lr19	Non-Lr21	Non-Lr24	Het-Lr34	Het-Lr37	Non-Lr42	Het-Lr46	Non-Lr67	Non-Lr68		Non-Lr78
OKP17D101F240	RGON 2021	6	-	-	-	4	5	12	15MS	25	25S	50	50S	5.2		Non-Lr19	Non-Lr21	Non-Lr24	Het-Lr34 or Duster-Lr34	Lr37	Non-Lr42	Lr46	Non-Lr67	Non-Lr68	Non-Lr77
ON1366277	RGON 2021	6	-	-	-	7	70	-	-	-	-	-	-	6.7		Non-Lr19	Non-Lr21	Non-Lr24	Non-Lr34	Non-Lr37	Non-Lr42	Lr46	Non-Lr67	Non-Lr68	Non-Lr77
ON13P016	SRPN 2021, RGON 2021	7	-	33	-	4	4	0.4	TMS	25	25S	-	-	5.7		Non-Lr19	Non-Lr21	Lr24	Non-Lr34	Non-Lr37	Non-Lr42	Lr46	Non-Lr67	Non-Lr68	Non-Lr77
ON141266059	RGON 2021	9	-	-	-	-	-	-	-	-	-	-	-	9		Non-Lr19	Non-Lr21	Non-Lr24	Non-Lr34	Het-Lr37	Non-Lr42	Non-Lr46	Non-Lr67	Non-Lr68	Non-Lr77
ON141268028	RGON 2021	8	-	-	-	4	3	-	-	-	-	-	-	6.2		Non-Lr19	Non-Lr21	Non-Lr24	Het-Lr34	Non-Lr37	Non-Lr42	Non-Lr46	Non-Lr67	Non-Lr68	Lr77
ON141268148	RGON 2021	8	-	-	-	8	99	-	-	-	-	-	-	8.2		Non-Lr19	Non-Lr21	Non-Lr24	Non-Lr34	Lr37	Non-Lr42	Non-Lr46	Non-Lr67	Non-Lr68	Non-Lr77
ON141269174	RGON 2021	8	-	-	-	8	100	-	-	-	-	-	-	8.2		Non-Lr19	Non-Lr21	Non-Lr24	Non-Lr34	Het-Lr37	Non-Lr42	Non-Lr46	Non-Lr67	Het-Lr68	Non-Lr77
ON1565230	RGON 2021	9	-	-	-	6	20	-	-	-	-	-	-	7.7		Non-Lr19	Non-Lr21	Non-Lr24	Non-Lr34	Lr37	Non-Lr42	Non-Lr46	Non-Lr67	Non-Lr68	Non-Lr77
ON1567040	RGON 2021	0	-	-	-	1	0	-	-	-	-	-	-	0.7		Non-Lr19	Non-Lr21	Non-Lr24	Non-Lr34	Lr37	Non-Lr42	Lr46	Non-Lr67	Non-Lr68	Non-Lr77
ON1568288	RGON 2021	0	-	-	-	1	0	-	-	-	-	-	-	0.7		Non-Lr19	Non-Lr21	Non-Lr24	Non-Lr34	Non-Lr37	Non-Lr42	Lr46	Non-Lr67	Lr68	Non-Lr77
Overland	NRPN 2021, NRPN 2022, RGON 2021, RGON 2022	4.8	5.4	58	-	5	12.8	36.6	40SMS/70SMS/70SMS/30SMS/50MS/60MR/90S/15SMS/15SMS/MR/60MS/20SMS	27.6	40MS/50S/30MS/15MS/15S/50MS/45MS/20S/20S	39.5	50MS/65S/65S/25MS/25S/60MS/50MS/25S/35MS	5.2	Non-Lr18	Non-Lr19	Non-Lr21	Non-Lr24	Het-Lr34	Non-Lr37	Non-Lr42	Non-Lr46	Non-Lr67	Non-Lr68	Lr77	Non-Lr78
PSB13NEDH-14-83	NRPN 2021	-	-	56	-	2	0	7.3	10S/5MR	24	30MS	24	30MS	2.3		Non-Lr19	Non-Lr21	Non-Lr24	Non-Lr34	Lr37	Non-Lr42	Non-Lr46	Non-Lr67	Non-Lr68	Non-Lr77
Scout66	SRPN 2021, SRPN 2022	-	-	0	-	7	70	30.5	20MS/50SMS	30	35S/30S	45	70S/45S	7.3	Non-Lr18	Non-Lr19	Non-Lr21	Non-Lr24	Non-Lr34	Non-Lr37	Non-Lr42	Non-Lr46	Non-Lr67	Non-Lr68	Non-Lr77	Non-Lr78
SD15004-2	NRPN 2021	-	-	93	-	8	50	80	80S	70	70S	90	90S	8.3		Non-Lr19	Non-Lr21	Lr24	Non-Lr34	Lr37	Non-Lr42	Non-Lr46	Non-Lr67	Non-Lr68	Lr77
SD15007-11	NRPN 2021, NRPN 2022	-	-	45	-	4	3	11.7	60MR/40MR/5MR	28	55MS/15MS	45	70S/20S	4.3	Non-Lr18	Non-Lr19	Non-Lr21	Lr24	Non-Lr34	Non-Lr37	Non-Lr42	Non-Lr46	Non-Lr67	Non-Lr68	Lr77	Non-Lr78
SD15007-5	NRPN 2021, NRPN 2022	-	-	40	-	4	3	0.2	TMR/TMR	38	60S/20MS	42.5	60S/25S	4.3	Non-Lr18	Non-Lr19	Non-Lr21	Lr24	Non-Lr34	Non-Lr37	Non-Lr42	Non-Lr46	Non-Lr67	Non-Lr68	Lr77	Non-Lr78
SD15035-2	NRPN 2021, NRPN 2022	-	-	42	-	4	5	33	60SMS/30MR	14.5	5MS/25S	31	40MS/30S	4.3	Non-Lr18	Non-Lr19	Non-Lr21	Non-Lr24	Non-Lr34	Non-Lr37	Non-Lr42	Het-Lr46	Non-Lr67	Non-Lr68	Non-Lr77	Non-Lr78
SD16008-7	NRPN 2021	-	-	93	-	-	-	63	70SMS	20	25MS	-	-	-		Non-Lr19	Non-Lr21	Non-Lr24	Non-Lr34	Lr37	Non-Lr42	Non-Lr46	Non-Lr67	Non-Lr68	Lr77
SD17B032-1	NRPN 2021, NRPN 2022	-	-	25	-	4	3	32.7	40SMS/40MR/40SMS	24	35MS/25MS	36	40MS/50MS	4.3	Non-Lr18	Non-Lr19	Non-Lr21	Non-Lr24	Non-Lr34	Non-Lr37	Non-Lr42	Het-Lr46	Non-Lr67	Non-Lr68	Lr77	Non-Lr78
SD17B078-1	NRPN 2021	-	-	40	-	-	-	12	30MR	20	20S	30	30S	-		Non-Lr19	Non-Lr21	Non-Lr24	Non-Lr34	Het-Lr37	Non-Lr42	Non-Lr46	Non-Lr67	Non-Lr68	Lr77
SD17B210-2	NRPN 2021, NRPN 2022	-	-	66	-	5	15	67.5	80SMS/70SMS	27.5	15S/40S	34	20S/60MS	5.3	Non-Lr18	Non-Lr19	Non-Lr21	Non-Lr24	Non-Lr34	Lr37	Non-Lr42	Non-Lr46	Non-Lr67	Non-Lr68	Lr77	Non-Lr78
SD17B294-1	RGON 2021	7	-	-	-	-	-	-	-	-	-	-	-	7		Non-Lr19	Non-Lr21	Non-Lr24	Non-Lr34	Non-Lr37	Non-Lr42	Lr46	Non-Lr67	Non-Lr68	Non-Lr77
SD17B371-3	NRPN 2021	-	-	57	-	3	0	72	80SMS	20	20S	20	20S	3.3		Non-Lr19	Non-Lr21	Non-Lr24	Non-Lr34	Het-Lr37	Non-Lr42	Non-Lr46	Non-Lr67	Non-Lr68	Lr77
SD17B431-1	RGON 2021	7	-	-	-	3	1	-	-	-	-	-	-	5.2		Non-Lr19	Non-Lr21	Non-Lr24	Non-Lr34	Non-Lr37	Non-Lr42	Lr46	Non-Lr67	Non-Lr68	Lr77
SD18B001-7	RGON 2021	4	-	-	-	3	1	-	-	-	-	-	-	3.7		Non-Lr19	Non-Lr21	Non-Lr24	Non-Lr34	Het-Lr37	Non-Lr42	Non-Lr46	Non-Lr67	Lr68	Lr77
SD18B003-11	RGON 2021	7	-	-	-	3	1	-	-	-	-	-	-	5.2		Non-Lr19	Non-Lr21	Non-Lr24	Non-Lr34	Lr37	Non-Lr42	Het-Lr46	Non-Lr67	Non-Lr68	Non-Lr77
SD18B006-4	RGON 2021	6	-	-	-	4	0	-	-	-	-	-	-	5.2		Non-Lr19	Non-Lr21	Non-Lr24	Non-Lr34	Non-Lr37	Non-Lr42	Non-Lr46	Non-Lr67	Non-Lr68	Lr77
SD18B007-1	RGON 2021	8	-	-	-	6	10	-	-	-	-	-	-	7.2		Non-Lr19	Non-Lr21	Non-Lr24	Non-Lr34 or Duster-Lr34	Het-Lr37	Non-Lr42	Non-Lr46	Non-Lr67	Non-Lr68	Lr77
SD18B012-5	RGON 2021	8	-	-	-	6	15	-	-	-	-	-	-	7.2		Non-Lr19	Non-Lr21	Non-Lr24	Non-Lr34	Non-Lr37	Non-Lr42	Non-Lr46	Non-Lr67	Non-Lr68	Lr77
SD18B016-5	RGON 2022	-	7	-	-	-	-	20	30SMS/20MS/15MR	25	25S	30	30S	7.2	Non-Lr18	Non-Lr19	Non-Lr21	Non-Lr24	Non-Lr34	Non-Lr37	Non-Lr42	Het-Lr46	Non-Lr67	Non-Lr68	Non-Lr77	Non-Lr78
SD18B023-3W	RGON 2021	4	-	-	-	1	0	-	-	-	-	-	-	2.7		Non-Lr19	Non-Lr21	Non-Lr24	Non-Lr34	Lr37	Non-Lr42	Non-Lr46	Non-Lr67	Non-Lr68	Lr77
SD18B023-8W	RGON 2021	9	-	-	-	1	0	-	-	-	-	-	-	5.2		Non-Lr19	Non-Lr21	Non-Lr24	.	Non-Lr37	Non-Lr42	Lr46	Non-Lr67	Non-Lr68	Lr77
SD18B025-8	NRPN 2021, NRPN 2022	-	-	-	16	1	0	16	40MS/R	55	55S	20	20S	1.3	Non-Lr18	Non-Lr19	Non-Lr21	Non-Lr24	Non-Lr34	Lr37	Non-Lr42	Het-Lr46	Non-Lr67	Non-Lr68	Lr77	Het-Lr78
SD18B037-7	RGON 2021	3	-	-	-	1	0	-	-	-	-	-	-	2.2		Non-Lr19	Non-Lr21	Non-Lr24	Non-Lr34	Het-Lr37	Non-Lr42	Non-Lr46	Non-Lr67	Non-Lr68	Non-Lr77
SD18B038-2	RGON 2021	7	-	-	-	-	-	-	-	-	-	-	-	7		Non-Lr19	Non-Lr21	Non-Lr24	Het-Lr34 or Duster-Lr34	Het-Lr37	Non-Lr42	Het-Lr46	Non-Lr67	Het-Lr68	Non-Lr77
SD18B042-6	RGON 2021	0	-	-	-	-	-	-	-	-	-	-	-	0		Non-Lr19	Non-Lr21	Lr24	Het-Lr34 or Duster-Lr34	Lr37	Non-Lr42	Het-Lr46	Non-Lr67	Het-Lr68	Non-Lr77
SD18B055-2	RGON 2022	-	6	-	-	-	-	0.2	TMR	0	R	-	-	6.2	Non-Lr18	Non-Lr19	Non-Lr21	Non-Lr24	Non-Lr34	Lr37	Non-Lr42	Lr46	Non-Lr67	Lr68	Non-Lr77	Non-Lr78
SD18B061-4	RGON 2022	-	7	-	-	-	-	0.2	TMR	0.2	TMR	5	5S	7.2	Non-Lr18	Non-Lr19	Non-Lr21	Lr24	Non-Lr34	Non-Lr37	Non-Lr42	Non-Lr46	Non-Lr67	Non-Lr68	Lr77	Non-Lr78
SD18B062-12	RGON 2022	-	2	-	-	-	-	0.2	TMR	0.2	TMR	0.4	TMS	2.2	Non-Lr18	Non-Lr19	Non-Lr21	Non-Lr24	Het-Lr34	Lr37	Non-Lr42	Lr46	Non-Lr67	Lr68	Non-Lr77	Lr78
SD18B067-9W	RGON 2021	9	-	-	-	3	0	-	-	-	-	-	-	6.2		Non-Lr19	Non-Lr21	Non-Lr24	Lr34	Lr37	Non-Lr42	Lr46	Non-Lr67	Non-Lr68	Non-Lr77
SD18B069-9	RGON 2021	7	-	-	-	3	0	-	-	-	-	-	-	5.2		Non-Lr19	Non-Lr21	Non-Lr24	Non-Lr34	Lr37	.	Non-Lr46	Non-Lr67	Non-Lr68	Lr77
SD18B072-2	NRPN 2022, RGON 2021	2	-	-	63	5	15	4	5MS	0	R	0	R	3.7	Non-Lr18	Non-Lr19	Non-Lr21	Non-Lr24	Lr34	Non-Lr37	Non-Lr42	Het-Lr46	Non-Lr67	Non-Lr68		Lr78
SD18B076-2	RGON 2021	9	-	-	-	4	2	-	-	-	-	-	-	6.7		Non-Lr19	Non-Lr21	Non-Lr24	Non-Lr34	Non-Lr37	Non-Lr42	Lr46	Non-Lr67	Non-Lr68	Lr77
SD18B083-8	NRPN 2022, RGON 2021	2	-	-	8	1	0	3.3	5MS/5MR	0.4	TMS	-	-	1.7	Non-Lr18	Non-Lr19	Non-Lr21	Non-Lr24	Non-Lr34	Lr37	Non-Lr42	Lr46	Non-Lr67	Lr68	Non-Lr77	Het-Lr78
SD18B087-4	RGON 2021	9	-	-	-	5	5	-	-	-	-	-	-	7.2		Non-Lr19	.	Non-Lr24	Non-Lr34	Lr37	Non-Lr42	Non-Lr46	Non-Lr67	Non-Lr68	Non-Lr77
SD18B113-1	RGON 2021	3	-	-	-	1	0	-	-	-	-	-	-	2.2		Non-Lr19	Non-Lr21	Non-Lr24	Het-Lr34 or Duster-Lr34	Non-Lr37	Non-Lr42	Non-Lr46	Non-Lr67	Non-Lr68	Non-Lr77
SD18C213-6	RGON 2021	5	-	-	-	3	1	-	-	-	-	-	-	4.2		Non-Lr19	Non-Lr21	Non-Lr24	Non-Lr34	Lr37	Non-Lr42	Lr46	Non-Lr67	Non-Lr68	Lr77
SD18C249-3	RGON 2021	4	-	-	-	5	2	-	-	-	-	-	-	4.7		Non-Lr19	Non-Lr21	Non-Lr24	Non-Lr34	Het-Lr37	Non-Lr42	Non-Lr46	Non-Lr67	Non-Lr68	Non-Lr77
SD18C250-4	RGON 2021	3	-	-	-	5	5	-	-	-	-	-	-	4.2		Non-Lr19	Non-Lr21	Lr24	Het-Lr34	Het-Lr37	Non-Lr42	Lr46	Non-Lr67	Non-Lr68	Non-Lr77
SD18D035-6	RGON 2022	-	6	-	-	-	-	8	20MR	4	5MS	12	15MS	6.2	Non-Lr18	Non-Lr19	Non-Lr21	Non-Lr24	Non-Lr34	Non-Lr37	Non-Lr42	Non-Lr46	Non-Lr67	Non-Lr68	Lr77	Non-Lr78
SD18D037-11	RGON 2022	-	5	-	-	-	-	13.3	25MR/MS	20	25MS	20	25MS	5.2	Non-Lr18	Non-Lr19	Non-Lr21	Non-Lr24	Non-Lr34	Non-Lr37	Non-Lr42	Non-Lr46	Non-Lr67	Non-Lr68	Lr77	Non-Lr78
SD18D042-3	RGON 2022	-	6	-	-	-	-	12	30MR	4	5MS	8	10MS	6.2	Non-Lr18	Non-Lr19	Non-Lr21	Non-Lr24	Non-Lr34	Non-Lr37	Non-Lr42	Non-Lr46	Non-Lr67	Non-Lr68	Lr77	Non-Lr78
SD18D043-5	RGON 2022	-	7	-	-	-	-	6.7	10MS/MR	8	10MS	8	10MS	7.2	Non-Lr18	Non-Lr19	Non-Lr21	Non-Lr24	Non-Lr34	Non-Lr37	Non-Lr42	Non-Lr46	Non-Lr67	Non-Lr68	Lr77	Non-Lr78
SD18D074-11	RGON 2022	-	2	-	-	-	-	0.2	TMR	4	5MS	4	5MS	2.2	Non-Lr18	Non-Lr19	Non-Lr21	Lr24	Het-Lr34	Lr37	Non-Lr42	Lr46	Non-Lr67	Het-Lr68	Non-Lr77	Non-Lr78
SD18D080-2	RGON 2022	-	5	-	-	-	-	28	35MS	12	15MS	35	35S	5.2	Non-Lr18	Non-Lr19	Non-Lr21	Non-Lr24	Non-Lr34	Non-Lr37	Non-Lr42	Non-Lr46	Non-Lr67	Non-Lr68	Lr77	Non-Lr78
SD19B002-1	RGON 2022	-	7	-	-	-	-	17.3	35MR/30MS	6	15MR	16	40MR	7.2	Non-Lr18	Non-Lr19	Non-Lr21	Non-Lr24	Non-Lr34	Het-Lr37	Non-Lr42	Non-Lr46	Non-Lr67	Non-Lr68	Lr77	Non-Lr78
SD19B002-2	RGON 2021	3	-	-	-	3	1	-	-	-	-	-	-	3.2		Non-Lr19	Non-Lr21	Non-Lr24	Het-Lr34 or Duster-Lr34	Het-Lr37	Non-Lr42	Het-Lr46	Non-Lr67	Het-Lr68	Het-Lr77
SD19B004-1	RGON 2022	-	2	-	-	-	-	15.8	20MR/35SMS	8	20MR	16.6	25MR/30S	2.2	Non-Lr18	Non-Lr19	Non-Lr21	Non-Lr24	Lr34	Lr37	Non-Lr42	Het-Lr46	Non-Lr67	Non-Lr68	Lr77	Non-Lr78
SD19B008-1	RGON 2021	7	-	-	-	3	2	-	-	-	-	-	-	5.2		Non-Lr19	Non-Lr21	Non-Lr24	Non-Lr34	Lr37	Non-Lr42	Lr46	Non-Lr67	Non-Lr68	Lr77
SD19B011-2	RGON 2021, RGON 2022	6	6	-	-	4	3	14.2	25MR/25SMS	8	10MS	20	25MS	5.5	Non-Lr18	Non-Lr19	Non-Lr21	Non-Lr24	Non-Lr34	Non-Lr37	Non-Lr42	Het-Lr46	Non-Lr67	Non-Lr68	Lr77	Non-Lr78
SD19B016-1	RGON 2022	-	7	-	-	-	-	8	20MR	10	25MR	12	30MR	7.2	Non-Lr18	Non-Lr19	Non-Lr21	Non-Lr24	Non-Lr34	Non-Lr37	Non-Lr42	Non-Lr46	Non-Lr67	Non-Lr68	Lr77	Non-Lr78
SD19B017-5	RGON 2021	7	-	-	-	4	1	-	-	-	-	-	-	5.7		Non-Lr19	Non-Lr21	Non-Lr24	Non-Lr34	Lr37	Non-Lr42	Lr46	Non-Lr67	Non-Lr68	Non-Lr77
SD19B019-2	NRPN 2022, RGON 2021	9	-	-	0	3	0	8	10MS	30	30S	-	-	6.2	Non-Lr18	Non-Lr19	Non-Lr21		Non-Lr34	Lr37	Non-Lr42	Lr46	Non-Lr67		Non-Lr77	Lr78
SD19B020-2	RGON 2021, RGON 2022	5	5	-	-	3	0	5.4	10MS/0R	12	15MS	12	15MS	4.5	Non-Lr18	Non-Lr19	Non-Lr21		Non-Lr34	Het-Lr37	Non-Lr42	Lr46	Non-Lr67	Het-Lr68	Het-Lr77	Lr78
SD19B024-2	RGON 2022	-	8	-	-	-	-	16	40MR/20MS	8	20MR	30	30S	8.2	Non-Lr18	Non-Lr19	Non-Lr21	Non-Lr24	Non-Lr34	Non-Lr37	Non-Lr42	Non-Lr46	Non-Lr67	Non-Lr68	Lr77	Non-Lr78
SD19B033-2	NRPN 2022, RGON 2021	0	-	-	58	3	0	0	R	4	5MS	40	40S	1.7	Non-Lr18	Non-Lr19	Non-Lr21	Lr24	Non-Lr34	Lr37	Non-Lr42	Het-Lr46	Non-Lr67	Lr68	Non-Lr77	Lr78
SD19B041-1	RGON 2021	3	-	-	-	5	3	-	-	-	-	-	-	4.2		Non-Lr19	Non-Lr21	Non-Lr24	Non-Lr34	Non-Lr37	Non-Lr42	Lr46	Non-Lr67	Het-Lr68	Lr77
SD19B051-3	RGON 2022	-	8	-	-	-	-	15.8	20MR/35SMS	12	30MR	60	60S	8.2	Non-Lr18	Non-Lr19	Non-Lr21	Non-Lr24	Non-Lr34	Non-Lr37	Non-Lr42	Lr46	Non-Lr67	Non-Lr68	Non-Lr77	Non-Lr78
SD19B057-1	RGON 2022	-	1	-	-	-	-	0	R	0	R	0.2	TMR	1.2	Lr18	Non-Lr19	Non-Lr21	Non-Lr24	Non-Lr34	Non-Lr37	Non-Lr42	Non-Lr46	Non-Lr67	Non-Lr68	Non-Lr77	Non-Lr78
SD19B087-1	RGON 2022	-	1	-	-	-	-	4	10MR	0	R	4	5MS	1.2	Non-Lr18	Non-Lr19	Lr21	Non-Lr24	Non-Lr34	Non-Lr37	Non-Lr42	Lr46	Non-Lr67	Non-Lr68	Non-Lr77	Non-Lr78
SD19B089-3	RGON 2022	-	2	-	-	-	-	8	20MR	2	5MR	2	5MR	2.2	Non-Lr18	Non-Lr19	Non-Lr21	Non-Lr24	Non-Lr34	Het-Lr37	Non-Lr42	Lr46	Non-Lr67	Non-Lr68	Non-Lr77	Non-Lr78
SD19B104-2	RGON 2022	-	2	-	-	-	-	0	0R	0.2	TMR	2	5MR	2.2	Non-Lr18	Non-Lr19	Lr21	Non-Lr24	Non-Lr34	Lr37	Non-Lr42	Lr46	Non-Lr67	Non-Lr68	Lr77	Non-Lr78
SD19B108-3	RGON 2022	-	3	-	-	-	-	6	15MR	4	5MS	20	25MS	3.2	Non-Lr18	Non-Lr19	Non-Lr21	Lr24	Non-Lr34	Non-Lr37	Non-Lr42	Non-Lr46	Non-Lr67	Non-Lr68	Lr77	Non-Lr78
SD19B136-3	RGON 2022	-	7	-	-	-	-	10	25MR	4	5MS	16	20MS	7.2	Non-Lr18	Non-Lr19	Non-Lr21	Non-Lr24	Non-Lr34	Non-Lr37	Non-Lr42	Non-Lr46	Non-Lr67	Non-Lr68	Lr77	Non-Lr78
SD19B153-2	RGON 2022	-	5	-	-	-	-	16	20MS	4	5MS	16	20MS	5.2	Non-Lr18	Non-Lr19	Non-Lr21	Non-Lr24	Non-Lr34	Non-Lr37	Non-Lr42	Non-Lr46	Non-Lr67	Lr68	Non-Lr77	Non-Lr78
SD19B162-1	RGON 2022	-	5	-	-	-	-	27	30SMS	4	5MS	24	30MS	5.2	Non-Lr18	Non-Lr19	Non-Lr21	Non-Lr24	Non-Lr34	Lr37	Non-Lr42	Non-Lr46	Non-Lr67	Non-Lr68	Lr77	Non-Lr78
SD19B164-3	RGON 2022	-	2	-	-	-	-	10.7	20MR/20MS	8	10MS	24	30MS	2.2	Non-Lr18	Non-Lr19	Non-Lr21	Non-Lr24	Non-Lr34	Lr37	Non-Lr42	Non-Lr46	Non-Lr67	Non-Lr68	Lr77	Non-Lr78
SD19B176-2	RGON 2022	-	8	-	-	-	-	10	25MR	8	10MS	20	25MS	8.2	Non-Lr18	Non-Lr19	Non-Lr21	Non-Lr24	Non-Lr34	Non-Lr37	Non-Lr42	Lr46	Non-Lr67	Non-Lr68	Non-Lr77	Non-Lr78
SD19B183-1	RGON 2022	-	3	-	-	-	-	0	R	12	15MS	24	30MS	3.2	Non-Lr18	Non-Lr19	Non-Lr21	Lr24	Non-Lr34	Lr37	Non-Lr42	Non-Lr46	Non-Lr67	Non-Lr68	Lr77	Non-Lr78
SD19C008-3	RGON 2022	-	2	-	-	-	-	0.2	TMR	0	R	0.4	TMS	2.2	Non-Lr18	Non-Lr19	Non-Lr21	Lr24	Non-Lr34	Lr37	Non-Lr42	Het-Lr46	Non-Lr67	Lr68	Het-Lr77	Non-Lr78
SD19D133-4	RGON 2022	-	2	-	-	-	-	6	15MR	4	5MS	20	25MS	2.2	Non-Lr18	Non-Lr19	Non-Lr21	Non-Lr24	Het-Lr34	Het-Lr37	Non-Lr42	Lr46	Non-Lr67	Lr68	Non-Lr77	Lr78
TAM-107	SRPN 2021, SRPN 2022, RGON 2021, RGON 2022	9	8.9	-	93	7.6	77.5	48.9	25SMS/50SMS/80SMS/70SMS/70SMS/85S/35MS/50SMS/35MR/75SMS/10MS	44.5	40MS/60S/50S/35S/5MS/65S/55S/65S/35S	59.8	50MS/75S/50S/5MS/80S/75S/85S/70S	8.7	Non-Lr18	Non-Lr19	Non-Lr21	Non-Lr24	Het-Lr34	Non-Lr37	Non-Lr42	Het-Lr46	Non-Lr67	Het-Lr68	Non-Lr77	Non-Lr78
TX08CSDHHT202-24	SRPN 2021	-	-	0	-	1	0	0	R	0	R	0.4	TMS	1.3		Non-Lr19	Non-Lr21	Lr24	Non-Lr34	Lr37	Non-Lr42	Lr46	Non-Lr67	Non-Lr68	Lr77
TX13CSDHTAMTIA231-12	SRPN 2021	-	-	38	-	3	0	4.5	5SMS	8	10MS	15	15S	3.3		Non-Lr19	Non-Lr21	Non-Lr24	Non-Lr34	Non-Lr37	Non-Lr42	Lr46	Non-Lr67	Lr68	Lr77
TX14A001035-18AZ231	RGON 2021	0	-	-	-	3	0	-	-	-	-	-	-	1.7		Non-Lr19	Non-Lr21	Lr24	Non-Lr34	Non-Lr37	Non-Lr42	Lr46	Non-Lr67	Non-Lr68	Non-Lr77
TX14A001035-18AZ262	RGON 2021	0	-	-	-	3	0	-	-	-	-	-	-	1.7		Non-Lr19	Non-Lr21	Lr24	Non-Lr34	Non-Lr37	Non-Lr42	Lr46	Non-Lr67	Non-Lr68	Non-Lr77
TX14A001035-18AZ271	RGON 2021	0	-	-	-	3	0	-	-	-	-	-	-	1.7		Non-Lr19	Non-Lr21	Lr24	Non-Lr34	Non-Lr37	Non-Lr42	Lr46	Non-Lr67	Non-Lr68	Non-Lr77
TX14A001112-18AZ1	RGON 2021	0	-	-	-	3	0	-	-	-	-	-	-	1.7		Non-Lr19	Non-Lr21	Non-Lr24	Het-Lr34 or Duster-Lr34	Non-Lr37	Non-Lr42	Lr46	Non-Lr67	Non-Lr68	Lr77
TX14A001112-18AZ22	RGON 2021	0	-	-	-	1	0	-	-	-	-	-	-	0.7		Non-Lr19	Non-Lr21	Non-Lr24	Het-Lr34 or Duster-Lr34	Non-Lr37	Non-Lr42	Lr46	Non-Lr67	Non-Lr68	Lr77
TX14A001185-18AZ121	RGON 2021	4	-	-	-	5	10	-	-	-	-	-	-	4.7		Non-Lr19	Non-Lr21	Non-Lr24	Het-Lr34 or Duster-Lr34	Non-Lr37	Non-Lr42	Lr46	Non-Lr67	Non-Lr68	Lr77
TX14A001215-18AZ297	RGON 2021	2	-	-	-	6	5	-	-	-	-	-	-	4.2		Non-Lr19	Non-Lr21	Non-Lr24	Non-Lr34	Lr37	Non-Lr42	Non-Lr46	Non-Lr67	Lr68	Non-Lr77
TX14A001249-18AZ151	RGON 2021	5	-	-	-	4	1	-	-	-	-	-	-	4.7		Non-Lr19	Lr21	Non-Lr24	Non-Lr34	Lr37	Non-Lr42	Lr46	Non-Lr67	Non-Lr68	Non-Lr77
TX14M7088-18AZ530	SRPN 2022	-	-	-	58	-	-	4	5MS	50	50S	70	70S	-	Non-Lr18	Non-Lr19	Non-Lr21	Lr24	Lr34	Lr37	Non-Lr42	Non-Lr46	Non-Lr67	Non-Lr68	Non-Lr77	Non-Lr78
TX15A001482-19AZ16	RGON 2022	-	3	-	-	-	-	16	20MS	20	50MR	-	-	3.2	Non-Lr18	Non-Lr19	Lr21	Non-Lr24	Non-Lr34	Non-Lr37	Non-Lr42	Non-Lr46	Non-Lr67	Non-Lr68	Lr77	Non-Lr78
TX15M8023-19AZ385	RGON 2021	5	-	-	-	3	0	-	-	-	-	-	-	4.2		Non-Lr19	Non-Lr21	Non-Lr24	Non-Lr34	Non-Lr37	Non-Lr42	Lr46	Non-Lr67	Lr68	Lr77
TX15M8023-19AZ411	RGON 2021	6	-	-	-	3	1	-	-	-	-	-	-	4.7		Non-Lr19	Non-Lr21	Non-Lr24	Non-Lr34	Non-Lr37	Non-Lr42	Lr46	Non-Lr67	Lr68	Lr77
TX15M8456-19AZ434	RGON 2021	9	-	-	-	3	0	-	-	-	-	-	-	6.2		Non-Lr19	Non-Lr21	Non-Lr24	Non-Lr34	Non-Lr37	Non-Lr42	Lr46	Non-Lr67	Lr68	Lr77
TX15M8456-19AZ435	RGON 2021	4	-	-	-	4	0	-	-	-	-	-	-	4.2		Non-Lr19	Non-Lr21	Non-Lr24	Non-Lr34	Lr37	Non-Lr42	Non-Lr46	Non-Lr67	Lr68	Lr77
TX15M8456-19AZ438	RGON 2021	0	-	-	-	3	0	-	-	-	-	-	-	1.7		Non-Lr19	Non-Lr21	Non-Lr24	Non-Lr34	Non-Lr37	Non-Lr42	Lr46	Non-Lr67	Lr68	Non-Lr77
TX15M8456-19AZ441	RGON 2021	4	-	-	-	4	3	-	-	-	-	-	-	4.2		Non-Lr19	Non-Lr21	Non-Lr24	Non-Lr34	Non-Lr37	Non-Lr42	Lr46	Non-Lr67	Lr68	Lr77
TX15M8456-19AZ490	RGON 2021	3	-	-	-	3	0	-	-	-	-	-	-	3.2		Non-Lr19	Non-Lr21	Non-Lr24	Non-Lr34	Non-Lr37	Non-Lr42	Lr46	Non-Lr67	Lr68	Non-Lr77
TX15M8456-19AZ499	RGON 2021	4	-	-	-	3	0	-	-	-	-	-	-	3.7		Non-Lr19	Non-Lr21	Non-Lr24	Non-Lr34	Non-Lr37	Non-Lr42	Lr46	Non-Lr67	Lr68	Lr77
TX16M9155	SRPN 2021	-	-	7	-	1	0	0.2	TMR	4	5MS	4	5MS	1.3		Non-Lr19	Non-Lr21	Non-Lr24	Non-Lr34	Lr37	Non-Lr42	Non-Lr46	Non-Lr67	Lr68	Non-Lr77
TX16M9216	SRPN 2021	-	-	0	-	1	0	0	R	0.2	TMR	0.2	TMR	1.3		Non-Lr19	Non-Lr21	Non-Lr24	Het-Lr34 or Duster-Lr34	Lr37	Non-Lr42	Lr46	Non-Lr67	Het-Lr68	Non-Lr77
TX17A001181	SRPN 2021	-	-	15	-	3	0	0.4	TMS	16	20MS	-	-	3.3		Non-Lr19	Non-Lr21	Non-Lr24	Non-Lr34	Lr37	Non-Lr42	Non-Lr46	Non-Lr67	Non-Lr68	Lr77
TX17A001247	SRPN 2021	-	-	0	-	1	0	0.2	TMR	0.4	TMS	0.4	TMS	1.3		Non-Lr19	Non-Lr21	Lr24	Non-Lr34	Lr37	Non-Lr42	Non-Lr46	Non-Lr67	Lr68	Non-Lr77
TX17A001295	SRPN 2021	-	-	0	-	1	0	0.4	TMS	0.4	TMS	10	10S	1.3		Non-Lr19	Non-Lr21	Non-Lr24	Lr34	Lr37	Non-Lr42	Lr46	Non-Lr67	Lr68	Lr77
TX17M1572	SRPN 2021, SRPN 2022	-	-	-	15	1	0	0	R/R	0	R/R	0.2	R/TMS	1.3	Non-Lr18	Non-Lr19	Non-Lr21	Non-Lr24	Non-Lr34	Non-Lr37	Non-Lr42	Lr46	Non-Lr67	Het-Lr68	Non-Lr77	Lr78
TX18A001118	RGON 2021	2	-	-	-	2	0	-	-	-	-	-	-	2.2		Non-Lr19	Lr21	Lr24	Non-Lr34	Non-Lr37	Non-Lr42	Lr46	Non-Lr67	Non-Lr68	Lr77
TX18A001119	SRPN 2022, RGON 2021	5	-	-	8	2	0	0	R	0	R	0	R	3.7	Non-Lr18	Non-Lr19	Lr21	Lr24	Non-Lr34	Non-Lr37	Non-Lr42	Lr46	Non-Lr67	Non-Lr68	Lr77	Lr78
TX18A001129	SRPN 2022, RGON 2021	3	-	-	8	2	0	0	R	8	20MR	8	20MR	2.7	Non-Lr18	Non-Lr19	Lr21	Non-Lr24	Het-Lr34	Het-Lr37	Non-Lr42	Lr46	Non-Lr67	Het-Lr68	Non-Lr77	Non-Lr78
TX18A001132	SRPN 2022, RGON 2021	0	-	-	8	2	0	0.4	TMS	2	5MR	4	5MS	1.2	Non-Lr18	Non-Lr19	Lr21	Non-Lr24	Non-Lr34	Non-Lr37	Non-Lr42	Lr46	Non-Lr67	Non-Lr68	Non-Lr77	Non-Lr78
TX18A001228	RGON 2021	7	-	-	-	3	1	-	-	-	-	-	-	5.2		Non-Lr19	Non-Lr21	Non-Lr24	Non-Lr34	Lr37	Non-Lr42	Lr46	Non-Lr67	Het-Lr68	Non-Lr77
TX18A001260	RGON 2021	8	-	-	-	3	3	-	-	-	-	-	-	5.7		Non-Lr19	Lr21	Non-Lr24	Non-Lr34	Non-Lr37	Non-Lr42	Lr46	Non-Lr67	Non-Lr68	Lr77
TX18A001276	RGON 2021	4	-	-	-	8	30	-	-	-	-	-	-	6.2		Non-Lr19	Non-Lr21	Non-Lr24	Het-Lr34 or Duster-Lr34	Non-Lr37	Non-Lr42	Lr46	Non-Lr67	Lr68	Non-Lr77
TX18A001279	RGON 2021	0	-	-	-	1	0	-	-	-	-	-	-	0.7		Non-Lr19	Non-Lr21	Non-Lr24	Het-Lr34	Het-Lr37	Non-Lr42	Lr46	Non-Lr67	Lr68	Lr77
TX18A001280	RGON 2021	5	-	-	-	5	3	-	-	-	-	-	-	5.2		Non-Lr19	Lr21	Non-Lr24	Non-Lr34	Non-Lr37	Non-Lr42	Lr46	Non-Lr67	Non-Lr68	Het-Lr77
TX18A001291	RGON 2021	2	-	-	-	4	5	-	-	-	-	-	-	3.2		Non-Lr19	Non-Lr21	Lr24	Lr34	Non-Lr37	Non-Lr42	Non-Lr46	Non-Lr67	Non-Lr68	Non-Lr77
TX18A001297	RGON 2021	0	-	-	-	1	0	-	-	-	-	-	-	0.7		Non-Lr19	Non-Lr21	Non-Lr24	Het-Lr34 or Duster-Lr34	Non-Lr37	Non-Lr42	Lr46	Non-Lr67	Non-Lr68	Lr77
TX18A001300	RGON 2021	1	-	-	-	7	80	-	-	-	-	-	-	4.2		Non-Lr19	Non-Lr21	Non-Lr24	Non-Lr34 or Duster-Lr34	Lr37	Non-Lr42	Non-Lr46	Non-Lr67	Non-Lr68	Non-Lr77
TX18A001306	RGON 2021	0	-	-	-	6	10	-	-	-	-	-	-	3.2		Non-Lr19	Lr21	Non-Lr24	Non-Lr34	Non-Lr37	Non-Lr42	Lr46	Non-Lr67	Non-Lr68	Lr77
TX18A001324	RGON 2021	7	-	-	-	5	40	-	-	-	-	-	-	6.2		Non-Lr19	Non-Lr21	Non-Lr24	Non-Lr34	Non-Lr37	Non-Lr42	Lr46	Non-Lr67	Non-Lr68	Lr77
TX18A001354	RGON 2021	0	-	-	-	1	0	-	-	-	-	-	-	0.7		Non-Lr19	Lr21	Non-Lr24	Non-Lr34	Lr37	Non-Lr42	Non-Lr46	Non-Lr67	Lr68	Lr77
TX18A001355	RGON 2021	0	-	-	-	-	-	-	-	-	-	-	-	0		Non-Lr19	Non-Lr21	Non-Lr24	Non-Lr34	Non-Lr37	Non-Lr42	Non-Lr46	Non-Lr67	Lr68	Lr77
TX18A001359	RGON 2021	0	-	-	-	1	0	-	-	-	-	-	-	0.7		Non-Lr19	Non-Lr21	Non-Lr24	Het-Lr34 or Duster-Lr34	Non-Lr37	Non-Lr42	Lr46	Non-Lr67	Het-Lr68	Lr77
TX18A001379	RGON 2021	0	-	-	-	1	0	-	-	-	-	-	-	0.7		Non-Lr19	Non-Lr21	Non-Lr24	Lr34	Non-Lr37	Non-Lr42	Lr46	Non-Lr67	Lr68	Non-Lr77
TX18A001397	RGON 2021	0	-	-	-	3	0	-	-	-	-	-	-	1.7		Non-Lr19	Non-Lr21	Non-Lr24	Non-Lr34	Non-Lr37	Non-Lr42	Lr46	Non-Lr67	Lr68	Non-Lr77
TX18A001399	SRPN 2022, RGON 2021	0	-	-	0	1	0	0	R	2	5MR	4	5MS	0.7	Non-Lr18	Non-Lr19	Non-Lr21	Non-Lr24	Het-Lr34	Non-Lr37	Non-Lr42	Lr46	Non-Lr67	Non-Lr68	Lr77	Lr78
TX18DH102	RGON 2022	-	1	-	-	-	-	12	15MS	40	40S	55	55S	1.2	Non-Lr18	Non-Lr19	Non-Lr21	Non-Lr24	Non-Lr34	Non-Lr37	Non-Lr42	Non-Lr46	Non-Lr67	Lr68	Non-Lr77	Non-Lr78
TX18DH107	RGON 2022	-	3	-	-	-	-	32	40MS	30	30S	-	-	3.2	Non-Lr18	Non-Lr19	Non-Lr21	Non-Lr24	Non-Lr34	Lr37	Non-Lr42	Non-Lr46	Non-Lr67	Non-Lr68	Non-Lr77	Non-Lr78
TX18DH129	RGON 2022	-	1	-	-	-	-	24	30MS	40	40S	40	40S	1.2	Non-Lr18	Non-Lr19	Non-Lr21	Non-Lr24	Non-Lr34	Het-Lr37	Non-Lr42	Het-Lr46	Non-Lr67	Non-Lr68	Non-Lr77	Non-Lr78
TX18DH266	RGON 2022	-	1	-	-	-	-	2	5MR	35	35S	-	-	1.2	Non-Lr18	Non-Lr19	.	Non-Lr24	Non-Lr34	Non-Lr37	Non-Lr42	Lr46	Non-Lr67	Non-Lr68	Lr77	Non-Lr78
TX18DH287	RGON 2022	-	4	-	-	-	-	49.5	60SMS/50SMS	6	R/15MS	6.1	TMR/15MS	4.2	Non-Lr18	Non-Lr19	Non-Lr21	Non-Lr24	Non-Lr34	Lr37	Non-Lr42	Non-Lr46	Non-Lr67	Non-Lr68	Non-Lr77	Non-Lr78
TX18DH303	RGON 2022	-	1	-	-	-	-	2	10MR/R	0.13	R/TMS	4	5MS	1.2	Non-Lr18	Non-Lr19	Non-Lr21	Lr24	Non-Lr34	Lr37	Non-Lr42	Lr46	Non-Lr67	Non-Lr68	Non-Lr77	Non-Lr78
TX18DH305	RGON 2022	-	2	-	-	-	-	0	R	0	R	0.2	TMR	2.2	Non-Lr18	Non-Lr19	Non-Lr21	Non-Lr24	Non-Lr34	Lr37	Non-Lr42	Non-Lr46	Non-Lr67	Non-Lr68	Lr77	Non-Lr78
TX18DH313	RGON 2022	-	1	-	-	-	-	6.1	15MS/TMR	0.1	R/TMR	0.2	TMR/TMR	1.2	Non-Lr18	Non-Lr19	Non-Lr21	Lr24	Non-Lr34	Non-Lr37	Non-Lr42	Non-Lr46	Non-Lr67	Non-Lr68	Non-Lr77	Non-Lr78
TX18DH319	RGON 2022	-	2	-	-	-	-	12	15MS	60	60S	85	85S	2.2	Non-Lr18	Non-Lr19	Non-Lr21	Non-Lr24	Non-Lr34	Lr37	Non-Lr42	Lr46	Non-Lr67	Non-Lr68	Non-Lr77	Non-Lr78
TX18DH330	RGON 2022	-	2	-	-	-	-	0.2	TMR	0	R	0.4	TMS	2.2	Non-Lr18	Non-Lr19	Lr21	Non-Lr24	Non-Lr34	Non-Lr37	Non-Lr42	Lr46	Non-Lr67	Non-Lr68	Non-Lr77	Non-Lr78
TX18DH370	RGON 2022	-	5	-	-	-	-	4	10MR	60	60S	90	90S	5.2	Non-Lr18	Non-Lr19	Non-Lr21	Non-Lr24	Non-Lr34	Lr37	Non-Lr42	Non-Lr46	Non-Lr67	Non-Lr68	Non-Lr77	Non-Lr78
TX18DH379	RGON 2022	-	3	-	-	-	-	4	5MS	4	5MS	25	25S	3.2	Non-Lr18	Non-Lr19	Non-Lr21	Non-Lr24	Non-Lr34	Non-Lr37	Non-Lr42	Lr46	Non-Lr67	Lr68	Lr77	Non-Lr78
TX18DH399	RGON 2022	-	1	-	-	-	-	0.2	TMR	0.2	TMR	0.4	TMS	1.2	Non-Lr18	Non-Lr19	Lr21	Non-Lr24	Non-Lr34	Het-Lr37	Non-Lr42	Non-Lr46	Non-Lr67	Het-Lr68	Het-Lr77	Non-Lr78
TX18DH437	RGON 2022	-	1	-	-	-	-	24	30MS	4	5MS	4	5MS	1.2	Non-Lr18	Non-Lr19	Non-Lr21	Non-Lr24	Het-Lr34	Non-Lr37	Non-Lr42	Non-Lr46	Non-Lr67	Non-Lr68	Lr77	Lr78
TX18DH447	RGON 2022	-	3	-	-	-	-	10	25MR	15	15S	30	30S	3.2	Non-Lr18	Lr19	Het-Lr21	Non-Lr24	Non-Lr34	Non-Lr37	Non-Lr42	Non-Lr46	Non-Lr67	Het-Lr68	Het-Lr77	Lr78
TX18DH458	RGON 2022	-	1	-	-	-	-	0.2	TMR	0.2	TMR	0.4	TMS	1.2	Non-Lr18	Non-Lr19	Non-Lr21	Non-Lr24	Het-Lr34	Non-Lr37	Non-Lr42	Lr46	Non-Lr67	Lr68	Lr77	Lr78
TX18DH498	RGON 2022	-	9	-	-	-	-	13.5	15SMS	70	70S	70	70S	9.2	Non-Lr18	Non-Lr19	Non-Lr21	Non-Lr24	Non-Lr34	Non-Lr37	Non-Lr42	Lr46	Non-Lr67	Lr68	Non-Lr77	Non-Lr78
TX18DH501	RGON 2022	-	9	-	-	-	-	36	40SMS	40	40S	-	-	9.2	Non-Lr18	Non-Lr19	Non-Lr21	Non-Lr24	Non-Lr34	Non-Lr37	Non-Lr42	Lr46	Non-Lr67	Non-Lr68	Non-Lr77	Non-Lr78
TX18DH509	RGON 2022	-	3	-	-	-	-	2	5MR	2	5MR	2	5MR	3.2	Non-Lr18	Non-Lr19	Non-Lr21	Lr24	Het-Lr34	Non-Lr37	Non-Lr42	Lr46	Non-Lr67	Non-Lr68	Non-Lr77	Lr78
TX18DH77	RGON 2022	-	2.5	-	-	-	-	54	80SMS/40SMS	35	10S/60S	52.5	25S/80S	2.7	Non-Lr18	Non-Lr19	Non-Lr21	Non-Lr24	Non-Lr34	Non-Lr37	Non-Lr42	Het-Lr46	Non-Lr67	Non-Lr68	Non-Lr77	Non-Lr78
TX18DH85	RGON 2022	-	6	-	-	-	-	27	30SMS	50	50S	70	70S	6.2	Non-Lr18	Non-Lr19	Non-Lr21	Non-Lr24	Non-Lr34	Non-Lr37	Non-Lr42	Non-Lr46	Non-Lr67	Non-Lr68	Non-Lr77	Non-Lr78
TX18DH90	RGON 2022	-	3	-	-	-	-	4	10MR	15	15S	40	40S	3.2	Non-Lr18	Non-Lr19	Non-Lr21	Non-Lr24	Non-Lr34	Non-Lr37	Non-Lr42	Non-Lr46	Non-Lr67	Lr68	Non-Lr77	Lr78
TX18M2602	SRPN 2022	-	-	-	0	-	-	4	5MS	0.2	TMR	0.2	TMR	-	Non-Lr18	Non-Lr19	Non-Lr21	Non-Lr24	Non-Lr34	Het-Lr37	Non-Lr42	Non-Lr46	Non-Lr67	Non-Lr68	Lr77	Non-Lr78
TX19A001030	RGON 2022	-	1	-	-	-	-	8	10MS	25	25S	30	30S	1.2	Non-Lr18	Non-Lr19	Non-Lr21	Lr24	Lr34	Non-Lr37	Non-Lr42	Non-Lr46	Non-Lr67	Non-Lr68	Non-Lr77	Non-Lr78
TX19A001150	RGON 2022	-	1	-	-	-	-	52	65MS	50	50S	50	50S	1.2	Non-Lr18	Non-Lr19	Non-Lr21	Non-Lr24	Non-Lr34	Non-Lr37	Non-Lr42	Lr46	Non-Lr67	Lr68	Non-Lr77	Lr78
TX19A001290	RGON 2022	-	1	-	-	-	-	32	40MS	30	30S	50	50S	1.2	Non-Lr18	Non-Lr19	Non-Lr21	Non-Lr24	Lr34	Non-Lr37	Non-Lr42	Non-Lr46	Non-Lr67	Non-Lr68	Non-Lr77	Non-Lr78
TX19A001362	RGON 2022	-	1	-	-	-	-	12	15MS	30	30S	-	-	1.2	Non-Lr18	Non-Lr19	Non-Lr21	Non-Lr24	Non-Lr34	Non-Lr37	Non-Lr42	Lr46	Non-Lr67	Non-Lr68	Non-Lr77	Non-Lr78
TX19A001366	RGON 2022	-	6	-	-	-	-	36	40SMS	50	50S	70	70S	6.2	Non-Lr18	Non-Lr19	Non-Lr21	Non-Lr24	Non-Lr34	Non-Lr37	Non-Lr42	Non-Lr46	Non-Lr67	Non-Lr68	Non-Lr77	Non-Lr78
TX19A001467	RGON 2022	-	1	-	-	-	-	0.2	TMR	32	40MS	-	-	1.2	Non-Lr18	Non-Lr19	Non-Lr21	Lr24	Non-Lr34	Non-Lr37	Non-Lr42	Lr46	Non-Lr67	Non-Lr68	Lr77	Lr78
TX19AS002295	RGON 2022	-	6	-	-	-	-	22.5	60SMS	50	50S	50	50S	6.2	Non-Lr18	Non-Lr19	Non-Lr21	Non-Lr24	Non-Lr34	Non-Lr37	Non-Lr42	Lr46	Non-Lr67	Non-Lr68	Non-Lr77	Non-Lr78
TX19AS002413W	RGON 2022	-	1	-	-	-	-	54	25SMS	50	50S	50	50S	1.2	Non-Lr18	Non-Lr19	Non-Lr21	Non-Lr24	Non-Lr34	Non-Lr37	Non-Lr42	Lr46	Non-Lr67	Non-Lr68	Lr77	Non-Lr78
TX19AS1543	RGON 2022	-	4	-	-	-	-	2	5MR	60	60S	60	60S	4.2	Non-Lr18	Non-Lr19	Non-Lr21	Non-Lr24	Het-Lr34	Non-Lr37	Non-Lr42	Het-Lr46	Non-Lr67	Non-Lr68	Non-Lr77	Non-Lr78
TX19M3002	RGON 2021	5	-	-	-	-	-	-	-	-	-	-	-	5		Non-Lr19	Non-Lr21	Non-Lr24	Non-Lr34	Lr37	Non-Lr42	Lr46	Non-Lr67	Lr68	Non-Lr77
TX19M3030	RGON 2021	0	-	-	-	3	0	-	-	-	-	-	-	1.7		Non-Lr19	Non-Lr21	Non-Lr24	Non-Lr34	Lr37	Non-Lr42	Non-Lr46	Non-Lr67	Lr68	Lr77
TX19M3077	RGON 2021	1	-	-	-	1	0	-	-	-	-	-	-	1.2		Non-Lr19	Non-Lr21	Lr24	Non-Lr34	Lr37	Non-Lr42	Non-Lr46	Non-Lr67	Lr68	Non-Lr77
TX19M3086	RGON 2021	6	-	-	-	4	3	-	-	-	-	-	-	5.2		Non-Lr19	Non-Lr21	Non-Lr24	Non-Lr34	Lr37	Non-Lr42	Non-Lr46	Non-Lr67	Non-Lr68	Non-Lr77
TX19M3087	RGON 2021	0	-	-	-	1	0	-	-	-	-	-	-	0.7		Non-Lr19	Non-Lr21	Lr24	Non-Lr34	Lr37	Non-Lr42	Het-Lr46	Non-Lr67	Lr68	Het-Lr77
TX19M3088	RGON 2021	0	-	-	-	1	0	-	-	-	-	-	-	0.7		Non-Lr19	Non-Lr21	Lr24	Non-Lr34	Het-Lr37	Non-Lr42	Lr46	Non-Lr67	Lr68	Lr77
TX19M3134	RGON 2021	5	-	-	-	3	1	-	-	-	-	-	-	4.2		Non-Lr19	Non-Lr21	Lr24	Het-Lr34 or Duster-Lr34	Lr37	Non-Lr42	Lr46	Non-Lr67	Non-Lr68	Lr77
TX19M3203	RGON 2021	4	-	-	-	5	10	-	-	-	-	-	-	4.7		Non-Lr19	Non-Lr21	Lr24	Non-Lr34	Het-Lr37	Non-Lr42	Non-Lr46	Non-Lr67	Non-Lr68	Lr77
TX19M3242	RGON 2021	0	-	-	-	5	3	-	-	-	-	-	-	2.7		Non-Lr19	Non-Lr21	Non-Lr24	Lr34	Lr37	Non-Lr42	Non-Lr46	Non-Lr67	Lr68	Non-Lr77
TX19M3246	RGON 2021	0	-	-	-	1	0	-	-	-	-	-	-	0.7		Non-Lr19	Non-Lr21	Non-Lr24	Non-Lr34	Lr37	Non-Lr42	Non-Lr46	Non-Lr67	Lr68	Non-Lr77
TX19M3268	RGON 2021	1	-	-	-	-	-	-	-	-	-	-	-	1		Non-Lr19	Non-Lr21	Lr24	Non-Lr34	Lr37	Non-Lr42	Het-Lr46	Non-Lr67	Lr68	Lr77
TX19M3277	RGON 2021	2	-	-	-	3	0	-	-	-	-	-	-	2.7		Non-Lr19	Lr21	Non-Lr24	Non-Lr34	Lr37	Non-Lr42	Lr46	Non-Lr67	Non-Lr68	Lr77
TX19M3285	RGON 2021	0	-	-	-	1	0	-	-	-	-	-	-	0.7		Non-Lr19	Non-Lr21	Non-Lr24	Non-Lr34	Lr37	Non-Lr42	Non-Lr46	Non-Lr67	Non-Lr68	Lr77
TX19M3303	RGON 2021	0	-	-	-	4	1	-	-	-	-	-	-	2.2		Non-Lr19	Non-Lr21	Non-Lr24	Lr34	Lr37	Non-Lr42	Non-Lr46	Non-Lr67	Non-Lr68	Non-Lr77
TX19M3307	RGON 2021	0	-	-	-	4	0	-	-	-	-	-	-	2.2		Non-Lr19	Non-Lr21	Non-Lr24	Lr34	Lr37	Non-Lr42	Non-Lr46	Non-Lr67	Non-Lr68	Non-Lr77
TX19M3317	RGON 2021	4	-	-	-	1	0	-	-	-	-	-	-	2.7		Non-Lr19	Non-Lr21	Non-Lr24	Non-Lr34	Lr37	Non-Lr42	Lr46	Non-Lr67	Lr68	Non-Lr77
TX19M3319	RGON 2021	2	-	-	-	2	0	-	-	-	-	-	-	2.2		Non-Lr19	Non-Lr21	Non-Lr24	Non-Lr34	Non-Lr37	Non-Lr42	Lr46	Non-Lr67	Non-Lr68	Lr77
TX19M3320	RGON 2021	2	-	-	-	3	0	-	-	-	-	-	-	2.7		Non-Lr19	Non-Lr21	Non-Lr24	Non-Lr34	Non-Lr37	Non-Lr42	Lr46	Non-Lr67	Non-Lr68	Lr77
TX19M3328	RGON 2021	3	-	-	-	3	0	-	-	-	-	-	-	3.2		Non-Lr19	Non-Lr21	Non-Lr24	Non-Lr34	Non-Lr37	Non-Lr42	Lr46	Non-Lr67	Non-Lr68	Lr77
TX19M3347	RGON 2021	2	-	-	-	2	0	-	-	-	-	-	-	2.2		Non-Lr19	Non-Lr21	Non-Lr24	Non-Lr34	Non-Lr37	Non-Lr42	Lr46	Non-Lr67	Non-Lr68	Lr77
TX19M3430	RGON 2021	6	-	-	-	-	-	-	-	-	-	-	-	6		Non-Lr19	Non-Lr21	Non-Lr24	Non-Lr34	Non-Lr37	Non-Lr42	Lr46	Non-Lr67	Non-Lr68	Non-Lr77
TX19M3548	RGON 2021	6	-	-	-	-	-	-	-	-	-	-	-	6		Non-Lr19	Non-Lr21	Non-Lr24	Het-Lr34	Non-Lr37	Non-Lr42	Lr46	Non-Lr67	Non-Lr68	Lr77
TX20A001041	RGON 2022	-	3	-	-	-	-	40	50MS	8	25MR/5MS	8	25MR/5MS	3.2	Non-Lr18	Non-Lr19	Non-Lr21	Non-Lr24	Non-Lr34	Non-Lr37	Non-Lr42	Lr46	Non-Lr67	Non-Lr68	Lr77	Non-Lr78
TX20A001100	RGON 2022	-	1	-	-	-	-	0	R	0.4	TMS	0.4	TMS	1.2	Non-Lr18	Non-Lr19	Non-Lr21	Non-Lr24	Non-Lr34	Non-Lr37	Non-Lr42	Lr46	Non-Lr67	Non-Lr68	Non-Lr77	Non-Lr78
TX20A001132	RGON 2022	-	1	-	-	-	-	4	10MR	22	55MR	16	55MR/5MS	1.2	Non-Lr18	Non-Lr19	Non-Lr21	Non-Lr24	Lr34	Non-Lr37	Non-Lr42	Non-Lr46	Non-Lr67	Non-Lr68	Non-Lr77	Non-Lr78
TX20A001189	RGON 2022	-	0	-	-	-	-	4	10MR	16	40MR	16	40MR	-	Non-Lr18	Non-Lr19	Lr21	Non-Lr24	Non-Lr34	Lr37	Non-Lr42	Lr46	Non-Lr67	Non-Lr68	Non-Lr77	Non-Lr78
TX20A001228	RGON 2022	-	2	-	-	-	-	0.4	25MR	50	50S	24	30MS	2.2	Non-Lr18	Non-Lr19	Lr21	Non-Lr24	Non-Lr34	Non-Lr37	Non-Lr42	Non-Lr46	Non-Lr67	Non-Lr68	Lr77	Non-Lr78
TX20A001299	RGON 2022	-	1	-	-	-	-	10	R	0	R	0	R	1.2	Non-Lr18	Non-Lr19	Non-Lr21	Non-Lr24	Lr34	Non-Lr37	Non-Lr42	Non-Lr46	Non-Lr67	Het-Lr68	Non-Lr77	Non-Lr78
TX20A001323	RGON 2022	-	4	-	-	-	-	0	TMS	24	30MS	24	30MS	4.2	Non-Lr18	Non-Lr19	Non-Lr21	Non-Lr24	Non-Lr34	Het-Lr37	Non-Lr42	Lr46	Non-Lr67	Non-Lr68	Non-Lr77	Non-Lr78
TX20M4078	RGON 2022	-	3	-	-	-	-	16	25MS/20MR	5	5S	5	5S	3.2	Non-Lr18	Non-Lr19	Lr21	Non-Lr24	Non-Lr34	Lr37	Non-Lr42	Lr46	Non-Lr67	Non-Lr68	Non-Lr77	Non-Lr78
TX20M4123	RGON 2022	-	2	-	-	-	-	54	60SMS	2	5MR	2	5MR	2.2	Non-Lr18	Non-Lr19	Lr21	Non-Lr24	Non-Lr34	Non-Lr37	Non-Lr42	Lr46	Non-Lr67	Non-Lr68	Lr77	Non-Lr78
TX20M4131	RGON 2022	-	1	-	-	-	-	16	20MS	2	5MR	-	-	1.2	Non-Lr18	Non-Lr19	Non-Lr21	Non-Lr24	Non-Lr34	Non-Lr37	Non-Lr42	Het-Lr46	Non-Lr67	Lr68	Non-Lr77	Non-Lr78
TX20M4134	RGON 2022	-	1	-	-	-	-	0.2	TMR	0.2	TMR	0.2	TMR	1.2	Non-Lr18	Non-Lr19	Non-Lr21	Lr24	Non-Lr34	Non-Lr37	Lr42	Lr46	Non-Lr67	Non-Lr68	Non-Lr77	Lr78
TX20M4139	RGON 2022	-	5	-	-	-	-	20	50MR	2	5MR	2	5MR	5.2	Non-Lr18	Non-Lr19	Non-Lr21	Non-Lr24	Lr34	Lr37	Non-Lr42	Non-Lr46	Non-Lr67	Non-Lr68	Non-Lr77	Lr78
TX20M4157	RGON 2022	-	3	-	-	-	-	6	15MR	2	5MR	2	5MR	3.2	Non-Lr18	Non-Lr19	Non-Lr21	Non-Lr24	Non-Lr34	Non-Lr37	Non-Lr42	Lr46	Non-Lr67	Lr68	Non-Lr77	Lr78
TX20M4164	RGON 2022	-	1	-	-	-	-	0.2	TMR	0	R	0	R	1.2	Non-Lr18	Non-Lr19	Lr21	Non-Lr24	Lr34	Lr37	Non-Lr42	Non-Lr46	Non-Lr67	Non-Lr68	Lr77	Non-Lr78
TX20M4166	RGON 2022	-	1	-	-	-	-	0.2	TMR	0.2	TMR	0.2	TMR	1.2	Non-Lr18	Non-Lr19	Lr21	Non-Lr24	Lr34	Lr37	Non-Lr42	Non-Lr46	Non-Lr67	Non-Lr68	Lr77	Non-Lr78
TX20M4292	RGON 2022	-	0	-	-	-	-	2	5MR	50	50S	60	60S	0.2	Non-Lr18	Non-Lr19	Non-Lr21	Non-Lr24	Non-Lr34	Lr37	Non-Lr42	Het-Lr46	Non-Lr67	Non-Lr68	Lr77	Non-Lr78
TX20M4294	RGON 2022	-	0	-	-	-	-	2	5MR	6	15MR	16	20MS	0.2	Non-Lr18	Non-Lr19	Non-Lr21	Non-Lr24	Non-Lr34	Lr37	Non-Lr42	Het-Lr46	Non-Lr67	Non-Lr68	Lr77	Non-Lr78
TX20M4383	RGON 2022	-	1	-	-	-	-	9	10SMS	0.2	TMR	4	10MR	1.2	Non-Lr18	Non-Lr19	Non-Lr21	Non-Lr24	Non-Lr34	Non-Lr37	Non-Lr42	Non-Lr46	Non-Lr67	Lr68	Lr77	Lr78
TX20M4404	RGON 2022	-	1	-	-	-	-	0.2	TMR	0.2	TMR	0.2	TMR	1.2	Non-Lr18	Non-Lr19	Non-Lr21	Non-Lr24	Lr34	Non-Lr37	Non-Lr42	Non-Lr46	Non-Lr67	Non-Lr68	Lr77	Non-Lr78
TX20M4405	RGON 2022	-	1	-	-	-	-	3.3	5MS/MR	35	35S	-	-	1.2	Non-Lr18	Non-Lr19	Non-Lr21	Non-Lr24	Non-Lr34	Non-Lr37	Non-Lr42	Non-Lr46	Non-Lr67	Lr68	Non-Lr77	Non-Lr78
TX20M4440	RGON 2022	-	3	-	-	-	-	2.7	5MS/TMR	0.66	R/5MR	8	10MS	3.2	Non-Lr18	Non-Lr19	Non-Lr21	Non-Lr24	Non-Lr34	Non-Lr37	Non-Lr42	Het-Lr46	Non-Lr67	Lr68	Non-Lr77	Lr78
TX20M4480	RGON 2022	-	2	-	-	-	-	1.4	5MR/TMR	0.2	TMR	-	-	2.2	Non-Lr18	Non-Lr19	Non-Lr21	Non-Lr24	Non-Lr34	Lr37	Non-Lr42	Lr46	Non-Lr67	Lr68	Non-Lr77	Non-Lr78
TX20M4584	RGON 2022	-	3	-	-	-	-	8	20MR	65	65S	-	-	3.2	Non-Lr18	Non-Lr19	Non-Lr21	Non-Lr24	Het-Lr34	Non-Lr37	Non-Lr42	Non-Lr46	Non-Lr67	Non-Lr68	Non-Lr77	Non-Lr78
TX20M4593	RGON 2022	-	4	-	-	-	-	16.7	25MR/30S	0.4	TMS	8	10MS	4.2	Non-Lr18	Non-Lr19	Non-Lr21	Non-Lr24	Lr34	Lr37	Non-Lr42	Non-Lr46	Non-Lr67	Non-Lr68	Lr77	Non-Lr78
TXAMPSY-473-18AZ816	SRPN 2021, SRPN 2022	-	-	64	-	8	70	6.8	15SMS/R	55	50S/60S	77.5	75S/80S	8.3	Non-Lr18	Non-Lr19	Non-Lr21	Non-Lr24	Non-Lr34	Non-Lr37	Non-Lr42	Lr46	Non-Lr67	Non-Lr68	Non-Lr77	Non-Lr78
VA19HRW-11	RGON 2021	0	-	-	-	2	0	-	-	-	-	-	-	1.2		Non-Lr19	Non-Lr21	Non-Lr24	Non-Lr34	Non-Lr37	Non-Lr42	Lr46	Non-Lr67	Lr68	Lr77
VA19HRW-147	RGON 2021	2	-	-	-	8	3	-	-	-	-	-	-	5.2		Non-Lr19	Non-Lr21	Non-Lr24	Non-Lr34	Lr37	Non-Lr42	Lr46	Non-Lr67	Non-Lr68	Lr77
VA19HRW-149	RGON 2021	8	-	-	-	3	0	-	-	-	-	-	-	5.7		Non-Lr19	Non-Lr21	Non-Lr24	Non-Lr34	Lr37	Non-Lr42	Non-Lr46	Non-Lr67	Non-Lr68	Lr77
VA19HRW-151	RGON 2021	7	-	-	-	8	0	-	-	-	-	-	-	7.7		Non-Lr19	Non-Lr21	Non-Lr24	Non-Lr34	Lr37	Non-Lr42	Lr46	Non-Lr67	Lr68	Lr77
VA19HRW-152	RGON 2021	7	-	-	-	4	3	-	-	-	-	-	-	5.7		Non-Lr19	Non-Lr21	Non-Lr24	Non-Lr34	Lr37	Non-Lr42	Lr46	Non-Lr67	Non-Lr68	Lr77
VA19HRW-17	RGON 2021	4	-	-	-	3	1	-	-	-	-	-	-	3.7		Non-Lr19	Non-Lr21	Non-Lr24	Non-Lr34	Lr37	Non-Lr42	Non-Lr46	Non-Lr67	Non-Lr68	Lr77
VA19HRW-19	RGON 2021	8	-	-	-	4	5	-	-	-	-	-	-	6.2		Non-Lr19	Non-Lr21	Non-Lr24	Non-Lr34	Lr37	Non-Lr42	Lr46	Non-Lr67	Non-Lr68	Lr77
VA19HRW-22	RGON 2021	3	-	-	-	5	5	-	-	-	-	-	-	4.2		Non-Lr19	Non-Lr21	Non-Lr24	Non-Lr34	Lr37	Non-Lr42	Non-Lr46	Non-Lr67	Non-Lr68	Lr77
VA19HRW-26	RGON 2021	0	-	-	-	5	2	-	-	-	-	-	-	2.7		Non-Lr19	Non-Lr21	Non-Lr24	Non-Lr34	Lr37	Non-Lr42	Non-Lr46	Non-Lr67	Non-Lr68	Non-Lr77
VA19HRW-31	RGON 2021	2	-	-	-	5	10	-	-	-	-	-	-	3.7		Non-Lr19	Non-Lr21	Non-Lr24	Non-Lr34	Lr37	Non-Lr42	Non-Lr46	Non-Lr67	Non-Lr68	Lr77
VA19HRW-33	RGON 2021	8	-	-	-	8	95	-	-	-	-	-	-	8.2		Non-Lr19	Non-Lr21	Non-Lr24	Non-Lr34	Lr37	Non-Lr42	Lr46	Non-Lr67	Non-Lr68	Lr77
VA19HRW-37	RGON 2021	8	-	-	-	7	95	-	-	-	-	-	-	7.7		Non-Lr19	Non-Lr21	Non-Lr24	Non-Lr34	Lr37	Non-Lr42	Lr46	Non-Lr67	Non-Lr68	Lr77
VA19HRW-4	RGON 2021	0	-	-	-	8	0	-	-	-	-	-	-	4.2		Non-Lr19	Non-Lr21	Lr24	Non-Lr34	Non-Lr37	Non-Lr42	Non-Lr46	Non-Lr67	Lr68	Lr77
VA19HRW-41	RGON 2021	3	-	-	-	-	-	-	-	-	-	-	-	3		Non-Lr19	Non-Lr21	Non-Lr24	Non-Lr34	Lr37	Non-Lr42	Non-Lr46	Non-Lr67	Non-Lr68	Lr77
VA19HRW-43	RGON 2021	0	-	-	-	3	0	-	-	-	-	-	-	1.7		Non-Lr19	Non-Lr21	Non-Lr24	Non-Lr34	Lr37	Non-Lr42	Lr46	Non-Lr67	Non-Lr68	Lr77
VA19HRW-47	RGON 2021	7	-	-	-	4	3	-	-	-	-	-	-	5.7		Non-Lr19	Non-Lr21	Non-Lr24	Non-Lr34	Lr37	Non-Lr42	Non-Lr46	Non-Lr67	Non-Lr68	Lr77
VA19HRW-49	RGON 2021	9	-	-	-	7	95	-	-	-	-	-	-	8.2		Non-Lr19	Non-Lr21	Non-Lr24	Non-Lr34	Lr37	Non-Lr42	Lr46	Non-Lr67	Non-Lr68	Lr77
VA19HRW-58	RGON 2021	0	-	-	-	3	1	-	-	-	-	-	-	1.7		Non-Lr19	Non-Lr21	Non-Lr24	.	Lr37	Non-Lr42	Het-Lr46	Non-Lr67	Non-Lr68	Het-Lr77
VA19HRW-59	RGON 2021	1	-	-	-	8	0	-	-	-	-	-	-	4.7		Non-Lr19	Non-Lr21	Non-Lr24	Non-Lr34	Lr37	Non-Lr42	Het-Lr46	Non-Lr67	Non-Lr68	Lr77
VA19HRW-62	RGON 2021	6	-	-	-	-	-	-	-	-	-	-	-	6		Non-Lr19	Non-Lr21	Lr24	Non-Lr34	Lr37	Non-Lr42	Non-Lr46	Non-Lr67	Non-Lr68	Non-Lr77
VA19HRW-63	RGON 2021	8	-	-	-	7	60	-	-	-	-	-	-	7.7		Non-Lr19	Non-Lr21	Non-Lr24	Non-Lr34	Lr37	Non-Lr42	Non-Lr46	Non-Lr67	Non-Lr68	Non-Lr77
VA19HRW-64	RGON 2021	0	-	-	-	-	-	-	-	-	-	-	-	0		Non-Lr19	Non-Lr21	Non-Lr24	Non-Lr34	Lr37	Non-Lr42	Non-Lr46	Non-Lr67	Non-Lr68	Lr77
VA19HRW-73	RGON 2021	0	-	-	-	3	0	-	-	-	-	-	-	1.7		Non-Lr19	Non-Lr21	Non-Lr24	Non-Lr34	Lr37	Non-Lr42	Non-Lr46	.	Non-Lr68	Het-Lr77
VA19HRW-76	RGON 2021	8	-	-	-	8	50	-	-	-	-	-	-	8.2		Non-Lr19	Non-Lr21	Non-Lr24	Non-Lr34	Non-Lr37	Non-Lr42	Non-Lr46	Non-Lr67	Non-Lr68	Lr77
VA19HRW-77	RGON 2021	7	-	-	-	3	1	-	-	-	-	-	-	5.2		Non-Lr19	Non-Lr21	Non-Lr24	Non-Lr34	Lr37	Non-Lr42	Non-Lr46	Non-Lr67	Non-Lr68	Het-Lr77
VA19HRW-80	RGON 2021	1	-	-	-	4	3	-	-	-	-	-	-	2.7		Non-Lr19	Non-Lr21	Non-Lr24	Non-Lr34	Lr37	Non-Lr42	Lr46	Non-Lr67	Non-Lr68	Lr77
VA20HRW-10	RGON 2022	-	9	-	-	-	-	54	60SMS	65	65S	80	80S	9.2	Non-Lr18	Non-Lr19	Non-Lr21	Non-Lr24	Non-Lr34	Lr37	Non-Lr42	Non-Lr46	Non-Lr67	Non-Lr68	Lr77	Non-Lr78
VA20HRW-102	RGON 2022	-	4	-	-	-	-	49.5	55SMS	40	40S	50	50S	4.2	Non-Lr18	Non-Lr19	Non-Lr21	Non-Lr24	Non-Lr34	Lr37	Non-Lr42	Lr46	Non-Lr67	Lr68	Lr77	Non-Lr78
VA20HRW-16	RGON 2022	-	5	-	-	-	-	45	50SMS	40	40S	50	50S	5.2	Non-Lr18	Non-Lr19	Non-Lr21	Non-Lr24	Non-Lr34	Het-Lr37	Non-Lr42	Non-Lr46	Non-Lr67	Non-Lr68	Lr77	Non-Lr78
VA20HRW-23	RGON 2022	-	9	-	-	-	-	31.5	35SMS	50	50S	50	50S	9.2	Non-Lr18	Non-Lr19	Non-Lr21	Non-Lr24	Non-Lr34	Non-Lr37	Non-Lr42	Lr46	Non-Lr67	Non-Lr68	Lr77	Non-Lr78
VA20HRW-3	RGON 2022	-	9	-	-	-	-	54	60SMS	70	70S	85	85S	9.2	Non-Lr18	Non-Lr19	Non-Lr21	Non-Lr24	Non-Lr34	Lr37	Non-Lr42	Lr46	Non-Lr67	Non-Lr68	Non-Lr77	Non-Lr78
VA20HRW-38	RGON 2022	-	4	-	-	-	-	36	40SMS	40	40S	40	40S	4.2	Non-Lr18	Non-Lr19	Non-Lr21	Non-Lr24	Non-Lr34	Lr37	Non-Lr42	Non-Lr46	Non-Lr67	Non-Lr68	Lr77	Non-Lr78
VA20HRW-39	RGON 2022	-	4	-	-	-	-	20	25MS	25	25S	40	40S	4.2	Non-Lr18	Non-Lr19	Non-Lr21	Non-Lr24	Non-Lr34	Lr37	Non-Lr42	Non-Lr46	Non-Lr67	Non-Lr68	Lr77	Non-Lr78
VA20HRW-4	RGON 2022	-	6	-	-	-	-	0.2	TMR	5	5S	5	5S	6.2	Non-Lr18	Non-Lr19	Non-Lr21	Non-Lr24	Non-Lr34	Lr37	Non-Lr42	Lr46	Non-Lr67	Lr68	Non-Lr77	Non-Lr78
VA20HRW-40	RGON 2022	-	7	-	-	-	-	14	20MS/25MR	5	5S	5	5S	7.2	Non-Lr18	Non-Lr19	Non-Lr21	Lr24	Non-Lr34	Lr37	Non-Lr42	Het-Lr46	Non-Lr67	Non-Lr68	Lr77	Non-Lr78
VA20HRW-43	RGON 2022	-	6	-	-	-	-	13.5	15SMS	2	5MR	6	15MR	6.2	Non-Lr18	Non-Lr19	Non-Lr21	Non-Lr24	Non-Lr34	Non-Lr37	Non-Lr42	Non-Lr46	Non-Lr67	Non-Lr68	Lr77	Non-Lr78
VA20HRW-44	RGON 2022	-	1	-	-	-	-	2	5MR	0	R	0.4	TMS	1.2	Non-Lr18	Non-Lr19	Non-Lr21	Non-Lr24	Non-Lr34	Non-Lr37	Non-Lr42	Lr46	Non-Lr67	Non-Lr68	Lr77	Non-Lr78
VA20HRW-45	RGON 2022	-	3	-	-	-	-	40	40S	15	15S	25	25S	3.2	Non-Lr18	Non-Lr19	Non-Lr21	Non-Lr24	Non-Lr34	Non-Lr37	Non-Lr42	Lr46	Non-Lr67	Non-Lr68	Non-Lr77	Non-Lr78
VA20HRW-46	RGON 2022	-	1	-	-	-	-	35	35S	5	5S	35	35S	1.2	Non-Lr18	Non-Lr19	Non-Lr21	Non-Lr24	Non-Lr34	Non-Lr37	Non-Lr42	Lr46	Non-Lr67	Non-Lr68	Non-Lr77	Non-Lr78
VA20HRW-48	RGON 2022	-	1	-	-	-	-	3.3	5MS/5MR	0	R	0.2	TMR	1.2	Non-Lr18	Non-Lr19	Non-Lr21	Non-Lr24	Non-Lr34	Non-Lr37	Non-Lr42	Non-Lr46	Non-Lr67	Non-Lr68	Lr77	Non-Lr78
VA20HRW-50	RGON 2022	-	6	-	-	-	-	54	60SMS	20	25MS	35	35S	6.2	Non-Lr18	Non-Lr19	Non-Lr21	Non-Lr24	Non-Lr34	Non-Lr37	Non-Lr42	Lr46		Non-Lr68	Lr77	Non-Lr78
VA20HRW-53	RGON 2022	-	5	-	-	-	-	8	20MR	0	R	0.4	TMS	5.2	Non-Lr18	Non-Lr19	Non-Lr21	Non-Lr24	Non-Lr34	Lr37	Non-Lr42	Lr46	Non-Lr67	Non-Lr68	Lr77	Non-Lr78
VA20HRW-54	RGON 2022	-	3	-	-	-	-	2	5MR	8	10MS	8	10MS	3.2	Non-Lr18	Non-Lr19	Non-Lr21	Non-Lr24	Non-Lr34	Non-Lr37	Non-Lr42	Non-Lr46	Non-Lr67	Non-Lr68	Lr77	Non-Lr78
VA20HRW-57	RGON 2022	-	1	-	-	-	-	4	10MR	0.2	TMR	4	5MS	1.2	Non-Lr18	Non-Lr19	Non-Lr21	Non-Lr24	Non-Lr34	Non-Lr37	Non-Lr42	Het-Lr46	Non-Lr67	Lr68	Lr77	Lr78
VA20HRW-6	RGON 2022	-	9	-	-	-	-	24	30MS	75	75S	90	90S	9.2	Non-Lr18	Non-Lr19	Non-Lr21	Non-Lr24	Non-Lr34	Non-Lr37	Non-Lr42	Lr46	Non-Lr67	Non-Lr68	Lr77	Non-Lr78
VA20HRW-67	RGON 2022	-	9	-	-	-	-	45	50SMS	8	10MS	-	-	9.2	Non-Lr18	Non-Lr19	Non-Lr21	Non-Lr24	Non-Lr34	Non-Lr37	Non-Lr42	Het-Lr46	Non-Lr67	Lr68	Non-Lr77	Non-Lr78
VA20HRW-7	RGON 2022	-	8	-	-	-	-	36	40SMS	75	75S	90	90S	8.2	Non-Lr18	Non-Lr19	Non-Lr21	Non-Lr24	Non-Lr34	Lr37	Non-Lr42	Non-Lr46	Non-Lr67	Non-Lr68	Lr77	Non-Lr78
VA20HRW-70	RGON 2022	-	9	-	-	-	-	54	60SMS	20	25MS	-	-	9.2	Non-Lr18	Non-Lr19	Non-Lr21	Non-Lr24	Non-Lr34	Lr37	Non-Lr42	Non-Lr46	Non-Lr67	Non-Lr68	Lr77	Lr78
VA20HRW-73	RGON 2022	-	1	-	-	-	-	10	25MR	0	R	2	5MR	1.2	Non-Lr18	Non-Lr19	Non-Lr21	Non-Lr24	Non-Lr34	Lr37	Non-Lr42	Non-Lr46	Non-Lr67	Non-Lr68	Lr77	Lr78
VA20HRW-80	RGON 2022	-	1	-	-	-	-	0	R	0.4	TMS	0.4	TMS	1.2	Non-Lr18	Non-Lr19	Non-Lr21	Non-Lr24	Non-Lr34	Lr37	Non-Lr42	Non-Lr46	Non-Lr67	Non-Lr68	Lr77	Lr78
VA20HRW-84	RGON 2022	-	6	-	-	-	-	67.5	75SMS	85	85S	95	95S	6.2	Non-Lr18	Non-Lr19	Non-Lr21	Non-Lr24	Non-Lr34	Non-Lr37	Non-Lr42	Lr46	Non-Lr67	Non-Lr68	Lr77	Non-Lr78
VA20HRW-88	RGON 2022	-	6	-	-	-	-	72	80SMS	85	85S	95	95S	6.2	Non-Lr18	Non-Lr19	Non-Lr21	Non-Lr24	Non-Lr34	Lr37	Non-Lr42	Het-Lr46	Non-Lr67	Non-Lr68	Lr77	Het-Lr78
VA20HRW-89	RGON 2022	-	3	-	-	-	-	58.5	65SMS	2	5MR	6	15MR	3.2	Non-Lr18	Non-Lr19	Non-Lr21	Non-Lr24	Non-Lr34	Het-Lr37	Non-Lr42	Het-Lr46	Non-Lr67	Non-Lr68	Lr77	Non-Lr78
Wesley	NRPN 2021, NRPN 2022	-	-	-	62	8	70	45	20SMS/80SMS	25.5	20MS/35S	57.5	65S/50S	8.3	Non-Lr18	Non-Lr19	Non-Lr21		Non-Lr34	Non-Lr37	Non-Lr42	Non-Lr46	Non-Lr67	Non-Lr68	Non-Lr77	Non-Lr78
XD4101	SRPN 2021	-	-	0	-	3	1	0.2	TMR	4	10MR	6	15MR	3.3		Non-Lr19	Non-Lr21	Non-Lr24	Lr34	Non-Lr37	Non-Lr42	Non-Lr46	Non-Lr67	Non-Lr68	Non-Lr77
XD4401	SRPN 2021	-	-	63	-	3	0	0.2	TMR	4	5MS	4	5MS	3.3		Non-Lr19	Lr21	Lr24	Non-Lr34	Lr37	Non-Lr42	Lr46	Non-Lr67	Non-Lr68	Non-Lr77

## Sheet: Table S4
Supplemental Table S4. Leaf rust infection types (scale 0-9) used to rate wheat genotypes at the adult plant stage in the field in Kansas and Texas.
Letter Scale	0-9 Scale	Description
	0	No symptoms; immune
HR	1	Small chlorotic or necrotic flecks; no sporulation
	2	Small to medium chlorotic or necrotic flecks; no sporulation
MR	3	Small to medium chlorotic or necrotic flecks; A few pustules with traces of sporulation
	4	small to medium pustules with chlorosis or necrosis and with light sporulation
I	5	small to medium pustules with chlorosis or necrosis and with intermediate sporulation
	6	small to large pustules with chlorosis or necrosis and with moderately high sporulation
MS	7	Medium to large pustules with chlorosis and necrosis and with abundant sporulation
	8	Medium to large pustules with chlorosis, but no necrosis, and abundant sporulation
S	9	Medium to large pustules with little or no chlorosis and abundant sporulation

## Sheet: Table S5
Supplemental Table S5. List of hard winter wheat genotypes from the 2021 and 2022 NRPN, SRPN, and RGON that showed seedling resistance to five P. triticina races MNPSD, MPPSD, TNBJS, MBDSD, and MJBJG.
Line	Origin	MNPSD	MBDSD	TNBJS	MPPSD	MJBJG	Reactions to the five races: HR (highly resistant); MR (moderately resistant)
17NORD-143	NRPN 2022	5	6	1.3	2	6	HR-MR
19Nord-123	NRPN 2021	4	3	0.7	2	5	HR-MR
19Nord-127	NRPN 2021	2	0.7	0.7	1.3	0.3	HR
20CP010052	NRPN 2021	1.3	1.3	0.7	1.3	0.7	HR
21CP010029	SRPN 2022	0.7	1.3	5.3	3	5.3	HR-MR
21CP010038	SRPN 2022	1.3	0.3	3.3	1.3	2	HR
21NORD-161	RGON 2022	0.3	0	0	0	0.3	HR
21NORD-167	RGON 2022	2	0.3	0.3	2	0.7	HR
21NORD-168	RGON 2022	2	2	1.3	3	5.3	HR-MR
22SENB24	RGON 2022	0.3	2	0.7	2	2.7	HR
22SENB46	RGON 2022	5	0.3	0.3	5	0.3	HR-MR
22SENB6	RGON 2022	1.3	0.3	0.3	2	2	HR
KS13DH0041-35	SRPN 2021/ SRPN 2022	0.5	0.3	2	0	1.5	HR
KS140794K-8	RGON 2022	0.7	6	5	2	3.7	HR-MR
KS160332S-3	RGON 2022	1.3	1	0.3	5	0.7	HR-MR
KS160458S-1	RGON 2022	1.3	0.7	1.3	0.3	0.7	HR
KS160786S-4	RGON 2022	2	0.3	0.7	2	2	HR
KS19H10	SRPN 2022	0.7	1.3	2.7	1	1.3	HR
KS19HD68	SRPN 2022	5	1.3	6	6	5.3	HR-MR
KS19HD69	SRPN 2022	5	3.7	3.3	6	2.3	HR-MR
KS21HD149	RGON 2022	1.3	0.3	0.3	0.3	0.3	HR
KS21U7494.G14.C6	RGON 2022	2	5	4	1.3	1.3	HR-MR
KS21U7494.H1.B8	RGON 2022	2	2	1.3	0.3	0.7	HR
KS21U7494.H5.C1	RGON 2022	2	2	2	1.3	1.3	HR
KS21U8086.13.44	RGON 2022	5	2	2	3	3	HR-MR
KS21U8520.S.2	RGON 2022	2	2	2	1	1.3	HR
KS21U8584.C.A3	RGON 2022	0	0.3	0.3	0	0	HR
LCH17-3205	NRPN 2021	1.3	0.7	0.7	1.3	0.7	HR
LCH17-4889	NRPN 2021	5	4	0.7	5.3	1.3	HR-MR
LCH17-5725	NRPN 2021	1.3	0.3	0.7	2	0.3	HR
NE20448	RGON 2022	0	0.3	1.3	3	5	HR-MR
NE20568	RGON 2022	2	1.3	0.3	0	0	HR
OK15MASBx7 ARS 8-29	SRPN 2021	5	1	1.3	1.3	5.3	HR-MR
OK19105096	RGON 2021	3.3	2	1.3	3	1.3	HR
OK20D78S015	SRPN 2022	6	3.3	1.3	5	5.3	HR-MR
OK21DTR1703-59	RGON 2022	0.7	0.3	0.3	3.3	0.3	HR
OK21DTR1704-61	RGON 2022	5	0.3	0.3	5	0.3	HR-MR
OK21DTR1707-41W	RGON 2022	0.7	5	6	0	1.3	HR-MR
OK21DTR1709-74	RGON 2022	1.7	0.7	5	2	0.7	HR-MR
OK21DTR1722-26	RGON 2022	2	0.7	0.7	3.3	3.3	HR
OKP17D101A062	RGON 2021	4	2	1.3	3.3	3.3	HR-MR
OKP17D101A350	SRPN 2021/ RGON 2021	4.5	2.15	1.7	6	1.3	HR-MR
SD15007-11	NRPN 2021/ NRPN 2022	6	1.85	0.7	4	4.15	HR-MR
SD15007-5	NRPN 2021/ NRPN 2022	5	1.65	2	6	5	HR-MR
SD17B032-1	NRPN 2021/ NRPN 2022	5	1.15	0.5	4.5	2.15	HR-MR
SD17B078-1	NRPN 2021	1.3	0.3	0.3	2.7	0.3	HR
SD17B210-2	NRPN 2021/ NRPN 2022	4.5	0.65	0.3	5.5	0.5	HR-MR
SD17B371-3	NRPN 2021	2	2	1.3	2	1.3	HR
SD18B025-8	NRPN 2021/ NRPN 2022	0.7	1.15	0.7	1	1.3	HR
SD18B055-2	RGON 2022	2	5.3	4	1.3	2.3	HR-MR
SD18B061-4	RGON 2022	4	0.3	3.3	3.3	5.3	HR-MR
SD18B072-2	NRPN 2022/ RGON 2021	0.7	1.7	0.7	0.3	1.3	HR
SD18D035-6	RGON 2022	5	0.7	3.3	3.7	1.3	HR-MR
SD18D037-11	RGON 2022	5	0.7	5	5	5.3	HR-MR
SD18D042-3	RGON 2022	6	2.7	2.7	6	4	HR-MR
SD18D043-5	RGON 2022	5	0.7	2.7	6	1.3	HR-MR
SD18D074-11	RGON 2022	3.3	5	2.7	3.3	2	HR-MR
SD18D080-2	RGON 2022	4.7	2	4	4.7	5.3	HR-MR
SD19B002-1	RGON 2022	3	5	4	6	2	HR-MR
SD19B011-2	RGON 2021/ RGON 2022	3	0.7	2.7	3	2	HR
SD19B019-2	NRPN 2022/ RGON 2021	3	2	1.3	2.7	2	HR
SD19B024-2	RGON 2022	1.3	2	5	5	5.3	HR-MR
SD19B057-1	RGON 2022	4	2	4	5	6	HR-MR
SD19B089-3	RGON 2022	3	2	3	6	5.3	HR-MR
SD19B104-2	RGON 2022	5	6	4	4	5	HR-MR
SD19B108-3	RGON 2022	4	2	1.3	3	5.3	HR-MR
SD19B136-3	RGON 2022	2	5	5	3	6	HR-MR
SD19B164-3	RGON 2022	2	1.3	1.3	2	3.3	HR
SD19B183-1	RGON 2022	2	3	2	2	5.3	HR-MR
SD19C008-3	RGON 2022	5	0.3	0.3	0.7	0.3	HR-MR
SD19D133-4	RGON 2022	5	0.3	0.3	2	0.3	HR-MR
TX13CSDHTAMTIA231-12	SRPN 2021	4	5	4	0.7	6	HR-MR
TX15A001482-19AZ16	RGON 2022	5	0.3	4	5.3	1.3	HR-MR
TX16M9155	SRPN 2021	5	0.7	0.7	2.3	0.3	HR-MR
TX17A001181	SRPN 2021	2	0.3	0.7	5	1.3	HR-MR
TX17A001247	SRPN 2021	0.7	0.7	0.7	1	0.7	HR
TX18A001119	SRPN 2022/ RGON 2021	5	3	4	0.7	1.3	HR-MR
TX18A001132	SRPN 2022/ RGON 2021	5	1.3	5	5	1.3	HR-MR
TX18DH305	RGON 2022	5.3	0.3	0.3	4.7	0.3	HR-MR
TX18DH313	RGON 2022	1.5	1.3	2.65	0.5	0.5	HR
TX18DH330	RGON 2022	0.7	1.3	0.3	1.3	0.7	HR
TX18DH399	RGON 2022	0.3	0.3	1.3	3.3	0.7	HR
TX18DH447	RGON 2022	2	0.3	0.3	5	0.3	HR-MR
TX18DH458	RGON 2022	2	1.3	0.3	0.7	0	HR
TX18DH90	RGON 2022	2	1.3	0.3	0.7	3.3	HR
TX18M2602	SRPN 2022	1.3	2	0.7	0	0.7	HR
TX19A001362	RGON 2022	3.3	0.3	3.3	5	0.3	HR-MR
TX20A001041	RGON 2022	4	5.3	0.3	5	6	HR-MR
TX20A001100	RGON 2022	0.3	0.3	0.3	0.3	1.3	HR
TX20M4157	RGON 2022	1.3	0.3	1.3	4	1.3	HR-MR
TX20M4383	RGON 2022	2	0.3	0.3	6	5	HR-MR
TX20M4404	RGON 2022	5.3	0.3	0.3	1.3	0.3	HR-MR

## Sheet: Table S6
Supplemental Table S6. Distribution of resistant alleles of significant SNP markers associated with leaf rust responses in 732 wheat genotypes originated from the 2021 and 2022 NRPN, SRPN, and RGON.
			SNP	S1A_43108257	S1A_301143092	S1A_302244030	S1A_479469626	S1B_156747842	S1B_378311607	S1B_415334714	S1B_571053253	S1B_621726983	S2A_470244237	S2A_486225246	S2A_599155492	S2A_611252414	S2A_688269592	S2B_82497627	S2B_112250510	S2B_412510098	S2D_650041440	S3A_241575800	S3A_279946874	S3A_568983726	S3B_282863071	S3B_526872639	S3B_561723534	S3B_762235555	S3B_773209581	S3D_57081751	S3D_150055006	S3D_268973466	S3D_309936022	S4A_90386472	S4A_370388477	S4A_581667528	S4B_59573251	S4D_317240967	S5A_85477173	S5A_192718223	S5A_388167949	S5A_535516468	S5A_585667359	S5A_587151132	S5A_604028390	S5D_139540438	S5D_282820006	S6A_3387305	S6A_8815382
			Trait	IT-KS21	COI-OK23	TNBJS	MBDSD	COI-OK23	MNPSD	IT-KS-TX-BLUE	MBDSD	MJBJG IT-KS21 IT-KS-TX-BLUE	MPPSD	MNPSD	COI-OK23	COI-OK24-S1 COI-OK24-S2	COI-OK24-S2	COI-OK24-S2	MPPSD IT-KS-TX-BLUE	COI-OK23	MNPSD COI-OK24-S2	TNBJS	COI-OK23	COI-OK23	COI-OK24-S2	COI-OK23	MNPSD	TNBJS	MNPSD	IT-TX21	MBDSD MNPSD MPPSD TNBJS MJBJG	COI-OK24-S2	MNPSD	IT-KS21 IT-KS-TX-BLUE	DS-KS21	COI-OK24-S2	IT-TX21	DS-KS21	COI-OK23	TNBJS	IT-TX21	COI-OK23	COI-OK24-S2	IT-KS-TX-BLUE COI-OK24-S1	MJBJG	IT-KS-TX-BLUE	COI-OK24-S1 COI-OK24-S2	IT-KS21	IT-KS-TX-BLUE
			Alleles	C/T	G/A	T/A	A/T	A/T	G/A	A/G	T/C	G/T	G/T	A/G	G/A	C/T	T/C	C/G	C/T	A/T	A/G	G/T	T/C	C/T	A/G	T/C	G/A	G/A	A/T	A/C	G/C	G/A	G/C	G/A	G/A	A/C	C/T	G/A	G/T	C/T	G/T	G/A	T/C	A/G	G/T	G/A	T/G	C/T	G/C
			Resistant allele	C	G	A	A	A	A	A	C	T	T	G	G	C	C	G	T	A	G	G	T	C	G	C	A	A	A	A	C	G	C	A	G	A	T	G	G	T	T	G	T	A	T	A	G	C	C
			Chromosome	1A	1A	1A	1A	1B	1B	1B	1B	1B	2A	2A	2A	2A	2A	2B	2B	2B	2D	3A	3A	3A	3B	3B	3B	3B	3B	3D	3D	3D	3D	4A	4A	4A	4B	4D	5A	5A	5A	5A	5A	5A	5A	5D	5D	6A	6A
		Number of resistant alleles
Line	Source	SNPs associated with leaf rust response at the seedling stage	SNPs associated with leaf rust response at seedling and adult plant stages
14K057-3-2-2	RGON 2021	6	27	C	G	T	A	T	G	A	C	T	G	A	G	C	T	C	C	A	A	G	T	C	A	T	G	G	A	A	C	G	G	G	A	A	C	G	G	C	G	G	C	G	G	G	T	C	G
14K299-1-1-9	RGON 2021	5	29	C	G	T	A	A	G	A	T	G	G	A	A	C	T	C	T	A	A	G	T	C	A	T	G	G	A	A	G	G	G	G	A	A	C	G	G	C	G	G	T	A	G	G	G	C	G
14K431-2-15-6	RGON 2021	3	30	C	G	T	A	A	G	A	T	G	G	A	G	C	C	C	Y	A	A	T	T	C	A	T	G	G	T	A	G	G	G	A	G	A	C	G	G	C	T	G	T	A	G	G	T	C	G
14K432X-2-20-13	RGON 2021	5	30	C	G	T	A	A	G	A	T	G	T	A	G	C	T	C	Y	A	A	G	T	C	A	T	G	G	A	A	G	G	G	A	G	A	C	G	G	C	G	G	T	A	G	G	T	C	G
14K435-1-53-11	RGON 2021	3	29	C	G	T	A	A	G	A	T	G	G	A	G	C	T	C	C	A	A	T	T	C	A	T	G	G	A	A	G	G	G	G	G	A	C	G	G	C	G	G	T	A	G	G	T	C	C
14K435-1-53-3	RGON 2021	7	33	C	G	T	A	A	G	A	T	G	T	G	G	C	T	C	T	A	A	G	T	C	A	Y	G	G	A	A	G	G	G	A	G	A	C	G	G	C	G	G	T	A	G	G	T	C	C
14K439-11-7-1	RGON 2021	6	31	C	G	T	A	A	G	A	T	G	G	G	G	C	T	C	C	A	A	G	T	C	A	T	G	A	A	A	G	G	G	A	G	A	C	G	G	C	G	G	T	A	G	G	T	C	G
14K442X-2-2-1	RGON 2021	7	32	C	G	T	A	A	G	A	T	G	G	A	G	C	T	C	T	A	A	G	T	C	A	T	G	A	A	A	G	G	G	G	G	A	C	G	G	C	G	G	T	A	G	G	T	C	G
14K584-6-9-10	RGON 2021	6	32	C	G	T	A	A	A	A	T	G	T	G	G	C	T	C	C	A	A	K	T	C	A	T	G	G	A	A	G	G	G	G	G	A	C	G	G	C	G	G	T	A	G	G	T	C	G
15K333-2-7	RGON 2021	7	31	C	A	T	A	A	G	A	T	G	G	G	G	C	T	C	C	A	A	G	T	C	A	T	G	G	A	A	C	G	G	G	G	A	C	G	G	C	G	R	T	A	T	G	T	C	G
16DH1647	RGON 2021	4	28	C	G	T	A	A	G	A	T	G	G	A	G	C	T	C	C	A	A	G	T	C	A	T	G	G	A	A	G	G	G	G	G	A	C	G	G	C	G	A	T	A	G	G	T	C	G
16DH1797	RGON 2021	7	32	C	G	T	A	A	G	A	T	G	T	G	G	C	T	C	C	A	A	G	T	C	A	T	G	A	A	A	G	G	G	A	G	A	C	G	G	T	G	G	T	A	G	G	T	C	G
17DH1833	RGON 2021	6	30	C	G	T	A	A	G	A	T	G	G	A	G	C	T	C	T	A	A	G	T	T	A	T	A	G	A	A	C	G	G	A	G	A	C	G	G	C	T	G	T	A	G	G	T	C	G
17DH1835	RGON 2021	6	31	C	G	T	A	A	G	A	T	G	G	G	G	C	T	C	T	A	A	G	T	C	A	T	G	G	A	A	C	G	G	G	G	A	C	G	G	C	G	G	T	A	G	G	T	C	G
17DH1842	RGON 2021	9	32	C	G	T	A	A	G	A	T	G	T	G	G	C	T	C	T	A	A	G	T	C	A	T	A	G	A	A	C	G	G	G	G	A	C	R	G	C	G	A	T	A	K	G	T	C	G
17DH1875	RGON 2021	8	33	C	G	T	A	A	G	A	T	G	G	G	G	C	T	C	C	A	A	G	T	C	A	T	A	G	A	A	C	G	G	G	G	A	C	G	G	C	G	G	T	A	T	G	T	C	G
17DH1891	RGON 2021	4	30	C	G	T	A	A	G	A	T	G	G	A	G	C	T	C	T	A	A	G	T	C	A	T	G	G	A	A	G	G	G	A	G	A	C	G	G	C	G	G	T	A	G	G	T	C	G
17DH1913	RGON 2021	4	28	T	G	T	A	A	G	A	T	G	G	A	G	C	T	C	T	A	A	G	T	C	A	T	G	G	A	A	G	G	G	G	G	A	C	G	G	C	G	G	T	A	G	G	T	C	G
17DH1914	RGON 2021	8	35	C	G	T	A	A	G	A	T	G	T	G	G	C	T	C	C	A	A	G	T	C	A	T	A	G	A	A	C	G	G	A	G	A	C	G	G	C	G	G	T	A	G	G	T	C	G
17DH2109	RGON 2021	3	26	C	G	T	A	A	G	A	T	G	G	A	G	C	T	C	C	A	A	G	T	C	A	T	G	G	A	A	G	G	G	G	G	A	C	G	G	C	T	G	T	A	G	G	T	T	G
17DH2206	RGON 2021	4	28	C	G	T	A	A	G	A	T	G	G	G	G	C	T	C	C	A	A	T	T	C	A	Y	G	G	A	A	G	G	G	G	G	M	C	G	G	C	G	G	T	A	G	G	T	C	G
17DH2256	RGON 2021	8	32	C	G	T	A	A	G	G	T	G	T	G	G	C	T	C	C	A	A	G	T	C	A	T	G	G	A	C	G	G	G	A	G	A	C	G	G	T	G	G	T	A	G	G	T	C	G
17DH2305	RGON 2021	4	29	C	G	T	A	A	G	A	T	G	G	G	G	C	T	C	C	T	A	K	T	C	A	T	G	G	A	A	G	G	G	A	G	A	C	G	G	C	G	G	T	A	G	G	T	C	G
17DH2322	RGON 2021	5	30	C	G	W	A	A	G	A	T	G	G	G	G	C	T	C	C	A	A	G	T	C	A	T	G	G	A	A	G	G	G	G	G	A	C	G	G	C	G	G	T	A	G	G	T	C	G
17DH2336	RGON 2021	6	30	C	A	T	A	A	G	A	T	T	G	G	G	C	T	C	C	A	A	G	T	C	A	T	G	G	A	C	C	G	G	G	G	A	C	G	G	C	G	G	T	A	G	G	T	C	G
17DH2372	RGON 2021	4	29	C	G	T	A	A	A	A	T	G	G	A	G	C	T	C	C	A	A	G	T	C	A	T	G	G	A	A	G	G	G	G	G	A	C	G	G	C	T	G	T	A	G	G	T	T	G
17DH2411	RGON 2021	3	27	C	G	T	A	A	G	A	T	G	G	A	G	C	T	C	C	A	A	G	C	C	A	T	G	G	A	A	G	G	G	G	G	A	C	G	G	C	T	G	T	A	K	G	T	T	G
17DH2437	RGON 2021	4	29	C	G	T	A	A	G	A	T	G	G	A	G	C	T	C	C	W	A	G	T	C	A	C	G	G	A	A	G	G	G	G	G	A	T	G	G	C	G	G	T	A	G	G	T	C	G
17DH2443	RGON 2021	6	33	C	G	T	A	A	G	A	T	G	T	G	G	C	T	C	C	A	A	G	T	C	A	T	G	G	A	A	G	G	G	A	G	A	C	G	G	C	T	G	T	A	G	G	T	C	G
17NORD-138	NRPN 2022	3	31	C	G	T	A	A	G	A	T	G	G	A	G	C	T	C	C	A	A	G	T	C	A	T	G	G	T	A	G	G	S	A	G	A	C	G	G	C	T	G	T	A	G	G	T	C	G
17NORD-143	NRPN 2022	5	30	C	G	T	A	A	G	A	T	G	G	A	G	C	T	C	T	A	A	G	T	C	A	T	G	G	A	A	G	G	G	G	G	A	C	G	G	C	G	G	T	A	G	G	T	C	G
17NORD-148	NRPN 2022	4	29	C	A	A	A	A	G	A	T	G	G	A	G	C	T	C	T	A	A	T	T	C	A	T	G	G	A	A	G	G	G	A	G	A	C	G	G	C	G	G	T	A	G	G	T	C	G
17NORD-96	NRPN 2022	5	31	C	A	T	A	A	A	A	T	G	G	G	G	C	T	C	C	A	A	G	T	C	A	C	G	G	T	A	G	G	G	G	G	A	C	G	G	C	G	G	T	A	G	G	T	C	G
17VDH-HRW11-189	RGON 2022	3	25	C	G	T	A	A	G	A	T	G	G	A	G	C	T	C	C	A	A	T	T	T	A	T	A	G	A	C	G	R	G	G	A	C	C	G	G	C	G	G	T	A	G	G	G	C	C
17VDH-HRW11-211	RGON 2022	5	29	C	G	T	A	A	G	A	T	T	G	A	G	C	T	C	C	A	A	G	T	T	A	Y	A	G	A	A	G	G	G	G	G	A	C	G	G	C	G	G	T	A	G	G	G	T	C
17VDH-HRW12-113	RGON 2021	4	28	C	G	T	A	A	G	A	T	G	G	A	G	C	T	C	T	A	A	T	T	C	A	T	G	G	W	A	G	G	C	G	G	A	C	G	G	C	G	G	C	R	T	G	G	C	C
17VDH-HRW12-169	RGON 2021	6	28	C	G	T	A	A	G	A	C	G	G	A	G	C	T	C	T	A	A	K	T	C	A	T	A	G	A	A	C	G	G	G	G	A	C	A	G	C	G	G	C	G	G	G	G	C	G
18MD4448	RGON 2022	6	32	C	G	T	A	A	A	A	T	T	G	A	G	C	T	C	C	A	A	G	T	C	A	T	A	G	A	A	G	G	G	G	G	A	C	G	G	Y	G	G	T	A	G	G	T	C	G
19Nord-117	NRPN 2021	4	27	T	G	T	A	A	G	R	T	G	G	A	G	C	T	C	C	A	A	G	T	C	A	T	G	G	A	A	G	G	G	G	G	A	C	G	G	C	G	G	T	A	G	G	T	C	G
19Nord-122	NRPN 2021	3	26	C	G	T	A	A	G	A	T	G	G	A	G	C	T	C	Y	A	A	G	T	C	A	T	G	G	T	C	G	G	G	G	G	A	C	G	G	C	G	G	T	A	G	G	T	C	G
19Nord-123	NRPN 2021	6	31	T	G	T	A	A	G	A	T	G	K	G	R	C	T	C	C	A	A	G	T	C	A	T	G	A	A	A	G	G	G	A	G	A	C	G	G	C	G	G	T	A	G	G	T	C	C
19Nord-124	NRPN 2022	7	33	C	G	T	A	A	G	A	T	G	T	G	R	C	T	C	C	A	A	G	C	C	A	C	G	G	A	A	G	G	C	A	G	A	C	G	G	T	G	A	T	A	G	G	T	C	G
19NORD-124	NRPN 2022	6	32	C	G	A	A	A	G	A	T	G	T	G	G	C	T	C	C	A	A	G	T	C	A	T	G	G	A	A	G	G	G	A	G	A	C	G	G	Y	G	G	T	A	G	G	T	C	G
19Nord-127	NRPN 2021	6	30	C	G	T	A	A	G	A	T	T	G	A	G	C	T	C	C	A	A	G	C	C	A	T	G	G	A	A	C	G	G	G	G	A	C	A	G	C	G	G	T	A	G	G	G	C	G
2021MD3066	RGON 2022	5	24	C	G	T	A	A	G	G	T	K	G	G	G	C	T	C	T	A	A	G	C	C	A	T	G	G	A	A	G	G	G	G	G	M	C	G	G	C	G	G	Y	R	G	G	T	C	G
2021MD3069	RGON 2022	3	24	C	G	T	A	A	G	G	T	G	G	A	G	C	T	C	Y	A	A	G	T	C	A	T	G	G	A	A	G	G	G	G	A	A	C	G	G	C	G	G	C	G	G	G	T	C	G
2021MD3070	RGON 2022	4	29	C	G	T	A	A	G	G	T	G	G	A	G	C	T	C	T	T	A	G	T	C	A	T	G	G	W	A	G	G	C	G	G	C	C	G	G	C	G	G	T	A	G	G	T	C	G
2021MD3072	RGON 2022	4	28	C	G	T	A	A	G	A	T	G	G	A	G	C	T	C	T	A	A	G	T	C	A	T	G	G	A	A	G	G	G	G	G	A	C	G	G	C	G	G	T	A	G	G	T	C	G
2021MD9006	RGON 2022	4	23	C	G	T	A	T	G	A	T	T	G	A	G	C	T	C	C	A	A	T	T	C	A	T	G	G	A	A	G	A	G	G	G	A	C	G	G	T	G	G	C	G	G	G	T	T	G
20CP010051	NRPN 2021	5	32	C	G	T	A	A	G	A	T	T	K	G	G	C	T	C	C	A	A	G	T	C	A	C	G	G	A	A	G	G	G	G	G	A	C	G	G	C	G	G	T	A	G	G	T	C	C
20CP010052	NRPN 2021	6	31	C	G	T	A	A	G	A	T	T	K	G	G	C	T	C	C	T	A	G	T	C	A	Y	G	G	A	A	G	G	G	G	G	A	C	G	G	C	G	G	T	A	G	G	K	C	C
20CP010053	NRPN 2021	4	30	C	G	T	A	A	G	A	T	T	K	G	G	C	T	C	C	A	A	T	T	C	A	C	G	G	A	A	G	G	G	G	G	A	C	G	G	C	G	G	T	A	G	G	T	C	C
20CP010056	NRPN 2021	4	32	C	G	T	A	A	G	A	T	K	G	G	G	C	C	C	C	A	A	G	T	C	A	C	G	G	A	A	S	G	G	G	G	A	C	G	G	C	G	G	T	A	G	R	G	C	G
20CP010061	SRPN 2021	3	31	C	G	T	A	A	G	A	T	K	G	A	G	C	T	C	C	A	A	G	T	C	A	T	G	G	A	A	G	G	G	G	G	A	C	G	G	C	G	G	T	A	G	A	G	C	G
20CP010063	SRPN 2021	3	24	C	G	T	A	W	G	A	T	G	G	A	G	C	T	C	C	A	A	G	T	C	A	T	G	G	A	A	G	G	G	G	G	A	Y	A	G	C	G	G	T	G	G	G	G	T	S
20CP010066	NRPN 2021	5	28	C	G	T	T	A	G	A	T	T	G	G	G	C	T	C	C	A	A	G	T	C	A	T	G	G	A	A	G	G	G	G	G	A	C	A	G	C	G	G	C	G	G	G	T	C	C
20CP010069	SRPN 2021	6	32	C	G	T	A	A	G	A	C	T	K	G	G	C	T	C	C	A	A	T	T	C	A	C	G	G	A	A	G	G	G	G	G	A	C	G	G	C	G	G	T	A	G	G	T	C	G
20CP010072	SRPN 2021	3	27	C	G	T	A	A	G	A	T	G	G	A	G	C	T	C	C	A	A	G	T	C	G	T	G	G	T	A	G	G	G	G	A	C	Y	G	G	C	G	G	C	G	G	G	T	C	G
21CP010029	SRPN 2022	4	31	C	G	T	A	A	G	A	T	G	G	A	G	C	T	C	C	A	A	G	T	C	A	T	G	G	A	A	G	G	C	G	G	A	C	G	G	C	G	G	T	A	G	G	G	C	G
21CP010038	SRPN 2022	8	32	C	G	T	A	A	G	A	T	T	T	G	G	C	T	C	C	A	A	G	T	C	A	T	G	G	A	C	C	G	G	G	G	A	C	A	G	C	G	G	T	A	G	G	T	C	C
21CP010041	SRPN 2022	4	30	C	G	T	A	A	G	G	T	G	G	A	G	C	T	C	C	A	A	G	T	C	A	C	G	G	T	A	G	G	C	G	A	A	C	G	G	C	G	G	T	A	G	G	G	C	C
21CP010042	SRPN 2022	2	28	C	G	W	A	A	G	G	T	G	G	A	G	C	T	C	C	A	A	G	T	C	A	C	G	G	T	A	G	G	G	G	G	A	C	G	G	C	G	G	T	A	G	G	G	C	C
21MD3088	RGON 2022	3	28	C	G	T	A	A	G	A	C	G	G	A	G	C	T	C	C	A	A	G	T	C	A	T	G	G	W	A	G	G	G	G	G	A	C	G	G	C	G	G	T	A	G	G	G	C	G
21MD7040	RGON 2022	3	28	C	G	T	A	A	G	A	T	G	G	A	G	C	T	C	C	A	A	G	T	C	A	T	R	G	A	A	G	G	G	G	G	A	C	G	G	C	T	G	T	A	G	G	T	C	G
21MD9019	RGON 2022	3	29	C	G	T	A	A	G	A	T	G	G	A	G	C	T	C	C	A	A	G	T	C	A	T	G	G	A	A	G	G	G	G	G	A	C	G	G	C	G	G	T	A	G	G	T	C	G
21MD9045	RGON 2022	4	26	C	G	T	A	A	A	A	T	G	G	A	G	C	T	C	C	A	A	G	T	C	A	T	G	G	A	A	G	G	G	G	G	A	C	G	G	C	G	G	T	A	G	G	T	T	G
21NORD-151	RGON 2022	8	34	T	G	T	A	A	G	A	T	G	T	G	G	C	T	C	T	A	A	G	T	C	A	Y	A	G	A	A	G	G	G	A	G	A	C	G	G	C	G	G	T	A	G	G	T	C	G
21NORD-152	RGON 2022	5	32	C	G	T	A	A	G	A	T	G	G	G	G	C	T	C	C	A	A	G	T	C	A	T	G	G	A	A	G	G	S	A	G	A	C	G	G	C	G	G	T	A	G	G	T	C	G
21NORD-153	RGON 2022	6	33	C	G	T	A	A	G	A	T	T	T	G	G	C	T	C	C	A	A	T	T	C	A	C	G	G	T	A	C	G	G	G	G	A	C	G	G	C	G	G	T	A	T	G	T	C	G
21NORD-154	RGON 2022	4	28	C	G	T	A	A	G	A	T	G	G	G	G	C	T	C	C	A	A	G	T	C	A	T	G	G	A	A	G	G	G	G	G	A	C	G	G	C	G	A	T	A	G	G	T	C	G
21NORD-155	RGON 2022	5	31	C	G	T	A	A	A	A	T	G	G	A	G	C	T	C	C	A	A	G	T	C	A	T	G	G	A	A	G	G	G	G	G	A	C	G	G	C	G	G	T	A	G	G	T	C	G
21NORD-156	RGON 2022	5	28	C	G	T	A	A	R	A	T	G	G	A	G	C	T	C	C	A	A	G	T	C	A	T	G	A	A	A	G	G	G	A	G	A	C	G	G	C	G	R	T	R	G	G	T	C	S
21NORD-157	RGON 2022	4	28	C	G	T	A	T	G	A	T	G	G	A	G	C	T	C	C	W	A	G	T	C	A	T	A	G	A	A	S	G	G	G	G	A	C	G	G	C	T	G	T	A	G	G	T	C	G
21NORD-158	RGON 2022	5	30	C	G	T	A	A	G	A	T	G	G	A	R	C	T	C	C	A	A	G	T	C	A	C	G	G	A	A	C	G	C	G	G	A	C	G	G	C	G	G	T	A	G	G	T	C	C
21NORD-159	RGON 2022	4	31	C	G	T	A	A	G	A	T	G	K	G	G	C	T	C	C	A	A	G	T	C	A	T	G	G	A	A	G	G	G	A	G	A	C	G	G	Y	G	G	T	A	G	G	T	C	G
21NORD-160	RGON 2022	4	29	C	G	T	A	A	G	A	T	G	G	A	G	C	T	C	C	A	A	G	T	T	A	T	G	G	A	C	G	G	G	G	G	A	C	G	G	C	G	G	T	A	G	G	G	C	G
21NORD-161	RGON 2022	4	29	C	G	A	A	A	G	A	T	G	G	A	G	C	T	C	C	A	A	G	T	C	A	T	G	G	A	A	G	A	G	G	G	A	C	G	G	C	G	G	T	A	G	G	K	C	C
21NORD-162	RGON 2022	4	29	C	G	T	A	A	G	A	T	G	G	A	G	C	T	C	Y	A	A	T	T	C	A	T	G	G	A	A	G	G	G	G	G	A	C	G	G	C	G	G	T	A	G	G	T	C	G
21NORD-163	RGON 2022	4	29	T	G	T	A	A	G	A	T	G	G	A	G	C	T	C	C	A	A	G	T	C	A	T	G	G	A	A	G	G	G	G	G	A	C	G	G	C	G	G	T	A	G	G	T	C	G
21NORD-164	RGON 2022	4	25	C	G	T	A	A	G	A	T	G	G	A	G	T	T	C	C	A	A	G	T	C	A	T	G	G	A	A	G	R	G	G	G	A	C	G	G	C	G	G	C	A	G	G	T	C	G
21NORD-165	RGON 2022	2	24	C	G	T	A	A	G	A	T	G	G	A	G	C	T	C	C	A	A	G	T	T	A	T	G	G	W	A	G	G	G	G	G	A	C	G	G	C	G	G	T	A	G	G	T	T	G
21NORD-166	RGON 2022	4	27	C	G	T	A	A	A	A	T	G	G	A	G	C	T	C	C	A	A	G	T	C	A	T	G	G	A	A	G	G	G	G	G	A	C	G	G	C	G	G	T	A	G	G	T	T	G
21NORD-167	RGON 2022	7	34	C	G	A	A	A	G	A	T	G	G	G	G	C	T	C	C	A	A	G	T	C	A	T	G	G	A	A	C	G	G	G	G	A	C	G	G	C	G	G	T	A	G	G	T	C	G
21NORD-168	RGON 2022	5	30	C	G	T	A	A	G	A	T	G	G	A	G	C	T	C	C	A	A	G	T	C	A	T	G	G	A	A	G	G	S	G	G	A	C	G	G	C	G	G	T	A	G	G	T	C	G
22SENB24	RGON 2022	6	32	C	G	T	A	A	G	A	T	G	G	A	G	C	T	C	C	A	A	G	T	C	G	T	A	A	A	A	G	G	G	G	G	A	C	G	G	C	G	G	T	A	T	G	T	C	G
22SENB46	RGON 2022	6	31	C	G	A	A	A	G	A	T	G	G	A	G	C	T	C	C	A	A	G	T	C	A	T	G	G	A	A	S	G	G	G	G	A	C	G	G	C	G	G	T	A	T	G	T	C	G
22SENB6	RGON 2022	8	33	C	G	T	A	A	G	A	Y	G	K	G	G	C	T	C	T	A	A	G	T	C	A	T	A	G	A	A	C	G	G	G	G	A	C	G	G	C	G	G	T	A	G	G	T	C	S
22SENC30	RGON 2022	6	31	C	G	W	A	A	G	A	T	G	T	G	G	C	T	C	C	A	A	G	C	C	A	Y	G	G	A	A	G	G	G	A	G	A	C	G	G	Y	G	G	T	A	G	G	T	C	G
22SENC32	RGON 2022	7	32	C	G	T	A	A	A	A	T	G	T	G	R	C	T	C	C	A	A	G	T	C	A	T	G	G	A	A	G	G	G	A	G	A	C	G	G	C	G	G	T	A	G	G	T	C	G
22SEND7	RGON 2022	6	30	C	G	T	A	A	G	A	T	G	T	G	G	C	Y	C	T	A	A	G	T	C	A	T	G	G	A	A	G	G	G	G	G	A	C	G	G	C	G	G	T	A	G	G	T	T	G
22SEND9	RGON 2022	6	31	C	G	T	A	A	G	A	T	G	T	G	G	C	T	C	C	A	A	G	T	C	A	T	G	G	A	A	G	G	G	G	G	A	C	G	G	C	G	G	T	A	G	G	T	T	G
AMPSY-473-18AZ811	RGON 2021	7	29	C	G	T	A	A	G	G	T	G	G	A	G	T	T	C	C	A	A	G	T	C	A	C	G	G	A	A	G	G	G	G	A	C	T	G	G	T	G	G	T	A	G	G	T	C	G
AMPSY-473-18AZ816	RGON 2021	5	23	C	G	T	A	A	G	G	T	G	G	A	G	T	T	C	C	A	A	G	T	C	A	T	G	G	A	C	G	G	G	G	A	A	C	G	G	C	G	G	Y	R	G	G	T	C	G
BASF-12	SRPN 2022	4	25	C	G	T	A	A	R	A	T	K	G	A	G	C	T	C	C	A	A	T	T	C	A	Y	A	G	A	A	G	G	G	G	R	M	C	G	G	C	G	G	C	G	G	G	T	C	G
BASF-13	SRPN 2021	3	26	T	G	T	A	A	G	A	T	K	G	A	G	C	T	C	C	A	A	G	T	Y	A	T	G	G	A	A	G	G	G	R	G	A	C	G	G	C	G	G	T	A	G	G	T	C	S
BASF-7	SRPN 2022	2	24	C	G	T	A	A	G	A	Y	G	G	A	G	C	T	C	C	A	A	T	T	C	A	Y	G	G	A	C	S	G	G	G	G	A	C	G	G	C	G	A	C	A	G	G	K	C	S
CO13007-F6R	SRPN 2021, RGON 2021	3	27	C	G	T	A	A	G	G	T	G	G	A	G	C	T	C	C	A	A	G	T	C	A	Y	G	G	T	A	G	G	G	A	G	A	C	R	G	C	G	G	T	A	G	G	T	C	G
CO16D1487	SRPN 2021, RGON 2021	4	26	C	G	T	A	A	G	R	T	G	G	A	G	C	T	C	C	A	A	G	Y	C	A	C	G	G	A	A	G	G	C	G	A	A	C	G	G	C	G	G	C	G	G	G	G	C	G
CO16D402W	SRPN 2021, RGON 2021	2	22	C	G	T	A	W	G	G	T	G	G	A	G	C	T	C	C	A	A	K	T	C	A	T	G	G	A	C	G	G	G	G	A	A	C	G	K	C	G	G	T	A	G	G	T	C	G
CO16SF027	NRPN 2021, SRPN 2021, RGON 2021, RGON 2022	2	20	T	G	T	A	A	G	A	T	G	G	A	G	C	T	C	C	A	A	T	T	T	A	C	G	G	A	A	G	G	S	G	A	C	C	G	G	C	G	G	C	G	G	G	T	C	G
CO16SF032	NRPN 2021, SRPN 2021, RGON 2021, RGON 2022	2	20	T	G	T	A	A	R	A	T	G	G	A	G	C	C	C	C	A	A	T	T	T	A	C	G	G	A	A	G	G	G	G	A	A	C	G	G	C	G	A	C	G	G	G	T	C	G
CO16SF067	NRPN 2021, SRPN 2021, RGON 2021, RGON 2022	2	25	C	G	T	A	A	G	A	T	G	G	A	G	C	T	G	C	A	A	G	T	Y	A	T	G	G	T	C	G	G	G	G	G	A	C	G	G	C	G	G	C	G	G	A	G	T	G
CO16SF070	NRPN 2021, RGON 2021	1	20	C	G	T	W	A	A	A	T	G	G	A	A	C	T	C	C	A	A	T	T	Y	A	C	G	G	T	M	G	G	G	G	G	A	C	G	G	C	G	G	C	G	K	G	T	C	G
CO17448R	RGON 2021	3	21	C	G	T	A	A	G	A	T	G	G	A	A	C	T	C	C	A	A	G	T	T	A	C	G	G	A	A	G	G	G	G	R	C	C	A	G	C	G	G	C	G	G	G	T	C	G
CO17449R	SRPN 2022, RGON 2021, RGON 2022	3	19	C	G	T	A	A	G	A	T	G	G	A	A	C	T	C	C	T	A	T	T	C	R	C	A	G	A	C	G	G	G	G	R	C	C	R	G	C	G	G	C	G	G	G	T	T	G
CO17454R	RGON 2021	4	22	C	G	T	A	A	G	A	T	G	G	A	G	C	T	C	C	A	A	G	T	C	A	C	A	R	A	C	G	G	G	G	G	C	C	A	G	C	G	G	C	G	G	G	T	T	G
CO18035RA	SRPN 2022, RGON 2022	2	20	C	G	T	A	A	G	G	T	G	G	A	A	C	T	C	C	T	A	G	T	C	A	C	G	G	T	C	G	G	G	G	G	C	C	G	G	C	G	R	T	A	G	G	T	C	G
CO18042RA	RGON 2022	1	18	C	R	T	A	W	G	G	T	G	G	A	G	C	T	C	C	T	A	T	Y	C	A	C	G	G	W	C	G	G	G	G	R	C	C	G	G	C	G	G	T	A	G	G	G	Y	G
CO18228RA	RGON 2022	3	23	C	G	T	A	T	G	G	T	G	G	A	G	C	T	C	C	A	A	G	T	C	A	T	G	R	T	C	G	G	G	A	G	A	C	G	G	C	G	G	T	A	G	G	T	T	G
CO18922W	RGON 2022	3	24	C	G	T	A	A	G	A	T	G	G	A	G	C	T	C	C	T	A	G	T	C	A	C	G	G	A	A	G	G	G	G	A	A	C	G	G	C	G	G	C	G	G	G	T	T	G
CO18D007W	SRPN 2022, RGON 2021, RGON 2022	4	22	C	G	T	A	A	G	G	T	G	G	A	G	C	T	C	C	W	A	G	T	C	A	Y	G	G	A	A	G	G	G	G	G	A	C	G	G	C	G	G	C	G	G	G	T	T	G
CO18D076W	RGON 2021	3	24	C	G	T	A	A	G	G	T	G	G	A	G	C	T	C	C	A	A	G	T	T	A	C	G	G	A	A	G	G	G	G	A	C	C	G	G	C	G	G	T	G	G	G	T	C	G
CO18D217W	RGON 2021	3	20	C	G	T	A	A	G	G	T	G	G	A	G	C	T	C	C	A	A	T	T	C	A	C	G	G	A	M	G	R	C	G	A	C	C	G	G	C	G	G	C	G	G	G	G	C	G
CO18D297R	RGON 2021, RGON 2022	3	21	C	G	T	A	T	G	G	T	G	G	A	G	C	T	C	C	A	A	G	C	C	A	T	G	G	A	A	G	G	G	G	G	C	C	G	G	C	G	G	C	G	G	G	T	C	G
CO18KC040R	RGON 2021	3	24	C	G	T	A	A	G	G	T	G	G	A	G	C	T	C	C	A	A	G	C	C	A	C	G	G	A	C	G	G	G	A	G	A	Y	G	G	C	G	G	T	A	G	G	T	C	G
CO18SFD009W	SRPN 2022, RGON 2021, RGON 2022	3	20	C	R	T	A	A	G	G	T	G	G	A	G	T	Y	C	C	A	A	G	T	T	A	T	G	G	A	A	G	G	G	G	A	C	C	R	G	C	G	G	T	A	G	G	T	T	G
CO19001MA	RGON 2021	4	23	C	G	T	A	A	G	G	T	G	G	A	G	C	T	C	C	A	A	G	C	C	A	C	A	G	A	A	G	G	G	G	G	C	C	G	G	C	G	G	C	R	G	G	T	T	G
CO19037RA	RGON 2021	5	24	C	G	T	A	A	G	R	T	G	G	A	G	C	T	C	T	A	A	G	T	C	A	T	G	G	A	C	G	G	G	G	A	A	C	G	G	T	G	G	C	G	G	G	G	T	G
CO19041R	RGON 2022	3	23	C	G	T	A	A	G	R	T	G	G	A	G	C	T	C	C	A	A	G	T	T	A	C	G	G	W	A	G	G	G	R	A	M	Y	G	G	C	G	G	T	A	G	G	T	T	G
CO19051RA	RGON 2021	7	25	C	G	T	A	A	G	A	T	G	G	A	G	C	T	C	T	A	A	G	T	C	A	T	G	G	A	C	G	G	C	G	A	C	C	G	T	T	G	G	C	G	G	G	T	C	G
CO19052RA	RGON 2021	6	29	C	G	T	A	A	G	G	T	G	G	A	G	C	T	C	C	A	A	G	T	C	A	C	A	G	A	A	G	G	G	G	G	A	C	G	G	T	G	G	T	R	G	G	K	T	G
CO19057RA	RGON 2021	6	27	C	G	T	A	A	G	G	T	G	G	A	G	C	T	C	C	T	A	G	T	C	A	T	R	G	A	A	G	G	G	G	A	A	C	G	G	T	G	G	T	A	G	G	T	T	G
CO19059RA	RGON 2021	4	26	C	G	T	A	A	G	G	T	G	G	A	G	C	T	G	C	W	A	T	T	C	A	C	A	G	A	C	G	G	G	G	A	A	C	G	G	Y	G	G	T	A	G	G	G	T	G
CO19085RA	RGON 2021	6	26	C	G	T	A	W	G	G	T	G	G	A	G	C	T	C	C	A	A	G	T	C	A	C	A	G	A	C	G	G	G	G	G	A	C	G	G	T	G	G	T	R	G	G	T	T	G
CO19096RA	RGON 2021	6	26	C	G	T	A	A	G	G	T	T	G	A	G	C	T	C	T	A	A	G	C	C	A	C	G	G	T	M	G	G	G	G	A	A	C	G	G	T	G	G	T	A	G	G	T	T	G
CO19112RA	RGON 2021	6	31	C	G	T	A	A	A	A	T	G	G	A	G	C	T	G	T	A	A	G	T	C	G	C	G	G	A	A	G	G	G	G	A	A	C	G	G	C	G	G	T	A	G	G	T	T	G
CO19139RA	RGON 2021	3	24	C	G	A	A	W	G	G	T	G	G	A	G	C	T	C	C	A	A	G	T	C	A	T	G	G	T	A	G	G	G	G	A	A	C	G	G	C	G	G	T	A	G	G	T	T	G
CO19233R	RGON 2022	3	20	C	G	T	A	A	G	G	T	G	G	A	G	C	T	C	C	A	A	G	T	C	A	Y	G	G	T	C	G	G	G	G	R	A	C	G	G	C	G	G	C	G	G	G	G	C	G
CO19391R	RGON 2022	1	23	C	G	T	T	A	G	G	T	G	G	A	A	C	T	C	C	A	A	G	T	C	G	T	G	G	T	A	G	G	G	G	A	A	C	R	G	C	T	G	T	A	G	G	T	C	G
CO19393R	RGON 2022	2	24	C	G	T	A	A	G	G	T	G	G	A	G	C	T	C	C	A	A	G	T	C	A	C	G	G	T	A	G	G	G	G	A	A	C	G	G	C	G	G	T	A	G	G	T	C	G
CO19410R	RGON 2022	2	21	C	G	T	A	A	G	A	T	G	G	A	G	C	T	C	C	T	A	T	T	C	A	T	G	G	T	A	G	G	G	G	A	A	C	G	G	C	G	G	T	A	G	G	T	T	G
CO19D040W	RGON 2022	3	22	C	A	W	A	A	G	G	T	G	G	A	G	C	T	C	C	A	A	G	Y	C	A	T	G	G	A	A	G	G	G	G	A	A	C	G	G	C	G	G	C	G	G	G	G	C	G
CO19D042W	RGON 2022	2	22	C	G	T	W	A	G	G	T	G	G	A	G	C	T	C	C	A	A	G	T	C	A	C	G	G	A	A	G	G	G	G	A	C	C	R	G	C	G	G	C	G	G	G	G	C	G
CO19D087R	RGON 2022	3	27	C	G	T	A	A	G	G	T	T	G	A	G	C	T	C	C	A	A	T	C	C	A	C	G	G	A	A	G	G	G	G	G	A	C	G	G	C	G	G	T	A	G	G	T	C	G
CO19D223W	RGON 2022	3	23	C	G	T	A	W	G	G	T	G	G	A	G	T	T	C	C	A	A	G	Y	C	A	T	G	G	A	A	G	G	G	G	A	A	C	G	G	C	G	G	T	A	G	G	T	C	G
CO19D255W	RGON 2022	4	23	C	G	T	A	A	G	G	T	G	G	A	G	C	T	C	C	A	A	G	T	C	A	C	G	G	A	A	G	G	G	G	A	C	C	R	T	C	G	G	C	G	G	G	T	C	G
CO19D304R	RGON 2022	4	22	C	G	A	A	A	G	G	T	G	G	A	G	C	T	C	C	A	A	G	C	C	A	T	G	G	A	A	G	G	G	G	A	C	C	G	T	C	G	G	T	A	G	G	T	C	G
CO19D322R	SRPN 2022, RGON 2022	3	24	C	G	T	A	A	G	G	T	G	G	A	G	T	T	C	C	A	A	G	C	C	A	C	G	G	T	A	G	R	C	G	A	A	C	G	G	C	G	G	T	A	G	G	G	C	G
CO19S038R	RGON 2022	3	24	C	G	T	A	T	G	G	T	G	G	A	G	C	T	C	T	A	A	G	T	C	A	T	G	G	T	A	G	G	G	G	A	A	C	G	G	C	G	G	T	A	G	G	T	C	G
CO19S069W	RGON 2022	2	22	C	G	T	A	T	G	A	T	G	G	A	G	C	T	C	C	A	A	G	T	C	A	T	G	G	T	C	G	G	G	G	G	A	C	G	G	C	G	G	T	A	G	G	T	Y	G
CO19S076R	RGON 2022	3	23	C	G	T	A	A	G	A	T	G	G	A	G	C	T	C	C	T	A	T	T	T	A	C	G	G	A	A	G	G	G	G	A	C	C	G	G	C	G	G	C	G	G	G	G	T	G
CO19S085W	RGON 2022	4	20	C	G	T	A	A	G	G	T	G	G	A	G	C	T	C	C	A	A	G	T	C	A	T	G	G	A	A	G	G	G	G	A	M	C	G	T	C	G	G	C	G	T	G	T	T	G
CO19S088W	RGON 2022	3	23	C	G	T	A	A	G	G	T	G	G	A	A	C	T	C	C	A	A	G	C	C	A	C	G	G	A	A	G	G	G	G	A	A	C	G	G	C	G	G	T	A	G	G	T	C	G
CO19S091W	RGON 2022	3	23	C	G	T	A	A	G	G	T	G	G	A	R	C	T	C	C	A	A	G	T	C	A	T	G	G	A	A	G	G	G	G	A	A	C	G	G	C	G	G	T	R	G	G	T	C	G
CO19S129W	RGON 2022	5	22	C	R	A	T	A	G	A	T	G	G	G	G	T	T	C	C	A	A	G	T	T	A	T	G	G	A	A	G	G	G	G	A	C	C	G	G	C	G	G	T	A	G	G	T	T	G
DH15GH8017	RGON 2022	2	26	C	G	T	A	A	G	A	T	G	G	R	G	C	T	C	C	A	A	K	T	C	A	T	G	G	W	A	G	G	G	G	G	A	C	G	G	C	G	G	T	A	G	G	T	C	G
DH15HRW-65-142	SRPN 2021	3	28	C	G	T	W	A	G	A	T	G	G	A	G	T	C	C	C	A	A	G	C	C	A	T	A	G	A	A	G	G	G	G	G	A	C	G	G	C	G	G	T	A	G	G	G	C	G
DH16GH8053	RGON 2022	7	34	C	G	T	A	A	A	A	T	T	G	A	G	C	T	G	C	A	A	G	T	C	A	T	A	G	A	A	G	G	G	G	G	A	C	G	G	T	G	G	T	A	G	G	T	C	G
DH17HRW-127-100	RGON 2021	3	28	C	G	T	A	A	G	A	T	G	G	A	G	C	T	C	C	A	A	G	T	C	A	T	G	G	A	A	G	G	G	G	G	A	C	G	G	C	G	G	T	A	G	G	T	C	G
DH18HRW-138-56	RGON 2022	3	27	C	G	T	A	A	G	A	T	G	G	A	G	C	T	C	C	A	A	G	T	C	A	T	G	G	A	A	G	G	G	G	G	A	C	G	K	C	G	G	T	A	G	G	G	C	G
Jagalene	NRPN 2021, NRPN 2022, SRPN 2021, SRPN 2022	4	28	Y	G	T	A	A	G	A	T	T	G	A	G	C	T	C	C	A	A	G	T	C	A	Y	G	G	A	A	G	G	G	G	G	A	C	G	G	C	G	G	T	A	G	G	T	C	G
Jerry	NRPN 2021, NRPN 2022	1	22	C	G	T	T	A	G	R	T	G	G	A	G	C	T	C	C	A	A	K	T	C	A	Y	G	G	A	A	G	G	G	G	G	A	C	A	G	Y	G	A	T	A	G	G	T	T	G
Kharkof	NRPN 2021, NRPN 2022, SRPN 2021, SRPN 2022	1	23	C	G	T	T	A	G	A	T	G	G	A	G	C	T	C	C	A	A	T	Y	C	A	C	G	G	T	A	G	G	S	G	G	A	C	G	T	T	G	G	Y	A	G	G	T	C	G
KS120215K-6	SRPN 2022	7	33	C	G	T	A	A	G	G	T	T	G	G	G	C	T	G	T	A	A	G	T	C	A	T	G	A	A	C	G	G	G	G	G	A	C	G	G	C	G	G	T	A	G	R	G	C	G
KS130403M-3	RGON 2022	5	30	C	G	T	A	A	G	A	T	T	G	A	G	C	T	C	C	A	A	G	T	C	A	T	G	G	A	A	C	G	S	G	G	A	C	G	G	C	G	G	T	A	G	G	T	C	G
KS13DH0041-35	SRPN 2021, SRPN 2022	6	31	C	G	T	W	A	G	A	T	T	K	G	G	C	T	G	T	W	A	K	T	C	A	T	A	G	T	C	S	G	G	A	G	A	C	R	G	C	K	G	T	A	G	G	T	C	G
KS140064M-1	RGON 2022	6	32	C	G	T	A	A	G	A	T	G	G	A	G	C	T	G	T	A	A	G	T	C	A	T	A	G	A	A	G	G	G	G	G	A	C	G	G	C	G	G	T	A	G	G	T	T	C
KS140732K-2	RGON 2022	4	29	C	G	T	T	A	G	A	T	G	G	A	G	C	T	C	C	A	A	G	T	C	A	T	A	G	A	C	G	G	G	G	G	A	T	G	G	T	G	G	T	A	G	G	G	T	G
KS140794K-8	RGON 2022	7	32	C	G	T	A	A	G	A	T	T	G	A	G	C	T	C	C	A	A	G	T	C	A	T	A	G	A	A	G	G	G	G	A	A	C	G	G	T	G	G	T	A	G	G	T	C	G
KS141050K-10	RGON 2022	5	33	C	G	T	A	A	G	A	T	T	G	A	G	C	T	C	C	A	A	G	T	C	A	C	A	G	A	A	G	G	G	G	G	A	C	G	G	C	G	G	T	A	G	G	G	C	G
KS14FHB0599M-2	RGON 2022	4	31	C	G	T	A	A	G	A	T	G	G	A	G	C	T	G	T	A	R	T	T	C	A	T	R	G	A	A	G	G	G	G	G	A	C	G	G	T	G	G	T	A	G	G	G	C	G
KS14FHB0732M-4	RGON 2022	4	33	C	G	T	A	A	G	A	T	G	G	A	G	C	T	C	C	A	A	T	T	C	A	C	A	G	A	A	G	G	C	G	G	A	T	G	G	C	G	G	T	A	G	G	G	T	G
KS14HD286	SRPN 2021	4	30	C	G	T	A	A	G	G	T	T	G	A	G	C	T	C	C	A	A	T	T	C	A	T	G	G	A	A	G	G	G	G	G	A	C	G	G	C	G	G	T	A	G	A	G	C	G
KS160332S-3	RGON 2022	6	30	C	G	T	A	A	A	A	T	G	G	A	G	C	T	C	C	A	A	G	T	C	A	C	A	A	A	A	G	G	G	G	A	A	C	G	G	C	G	G	T	A	G	G	T	T	G
KS160352S-1	RGON 2022	5	28	T	G	T	A	A	G	G	T	G	G	A	G	C	C	C	C	A	A	G	T	C	A	T	G	G	A	A	G	G	C	G	G	A	C	G	G	C	G	G	T	A	G	G	T	C	G
KS160458S-1	RGON 2022	5	31	C	G	T	A	A	G	A	T	T	G	A	G	C	T	C	C	A	A	G	T	C	A	T	G	G	A	A	S	G	G	G	G	A	C	G	G	C	G	G	T	A	K	G	T	C	G
KS160473S-6	RGON 2022	3	28	C	G	T	A	A	G	G	T	G	G	A	G	C	T	C	C	A	A	G	T	C	A	T	G	G	A	A	G	G	G	G	G	A	C	G	G	C	G	G	T	A	G	G	G	C	G
KS160476S-6	RGON 2022	6	33	C	G	A	A	A	G	A	T	G	T	G	G	C	T	C	C	A	A	G	T	C	A	T	G	G	A	A	G	G	G	G	G	A	C	G	G	C	G	G	T	A	G	G	T	C	G
KS160524S-10	RGON 2022	3	28	C	G	T	A	A	G	A	T	G	G	A	G	C	T	C	C	A	A	G	T	C	G	C	G	G	A	A	G	G	G	G	G	A	C	G	G	C	K	G	T	A	G	G	T	T	G
KS160563S-2	RGON 2022	4	25	C	G	T	A	T	G	A	T	T	G	A	G	C	T	C	C	T	A	T	T	C	A	T	G	G	A	A	C	G	G	G	G	A	C	G	G	C	G	G	T	A	G	G	T	T	G
KS160720S-1	RGON 2022	3	29	C	G	T	A	A	G	A	T	G	G	A	G	C	T	C	C	A	A	G	T	C	A	T	G	G	A	A	G	A	G	G	G	A	C	G	G	C	G	G	T	A	G	G	T	C	C
KS160765S-1	RGON 2022	5	27	C	G	T	A	A	G	A	T	G	G	A	A	C	T	C	C	W	A	G	T	Y	A	T	A	G	A	A	G	G	G	G	G	A	C	G	G	C	T	G	T	A	G	G	T	T	G
KS160786S-4	RGON 2022	7	29	C	A	T	A	A	G	A	T	T	T	G	G	C	T	C	C	A	A	G	T	C	A	T	G	G	A	A	C	G	G	G	A	A	C	G	G	C	G	G	T	A	G	G	T	T	G
KS160855S-4	RGON 2022	3	26	C	G	T	A	A	G	A	T	G	G	G	G	C	T	C	C	A	A	T	T	C	A	T	G	G	A	A	G	G	G	G	G	A	C	G	G	C	G	G	C	G	G	G	T	T	G
KS160998S-2	RGON 2022	5	31	C	G	A	A	A	G	A	T	G	K	G	G	C	T	C	C	A	A	G	T	C	A	C	G	G	A	A	G	A	G	G	G	A	C	G	G	C	G	G	T	A	G	G	G	C	G
KS16DH0002-12	SRPN 2022	6	29	C	G	T	A	A	G	A	T	T	G	A	G	C	T	C	C	T	A	G	T	C	A	T	G	G	A	M	G	G	S	G	G	A	C	G	G	T	G	G	T	G	G	G	T	C	G
KS16DH0010-17	SRPN 2022	3	25	C	A	T	A	A	G	A	T	G	G	A	G	C	T	C	C	A	A	T	T	C	A	T	R	A	A	A	G	G	G	G	A	A	C	G	G	C	G	G	T	A	G	R	T	T	G
KS170025D-6	RGON 2022	7	33	C	G	T	A	A	G	A	C	G	G	A	G	C	T	C	C	A	A	G	T	C	A	C	A	G	A	A	G	G	C	G	R	C	C	G	G	Y	G	G	T	A	G	G	T	C	C
KS170275D-1	RGON 2022	5	29	C	G	T	T	A	G	A	T	T	G	A	G	C	T	C	C	A	A	G	T	C	A	T	G	G	A	C	C	G	G	G	G	A	C	G	G	T	G	G	T	A	G	G	T	T	G
KS18H110-3	SRPN 2021	3	26	C	G	T	A	A	G	G	T	G	G	A	A	C	T	C	T	A	A	T	T	C	G	C	G	G	A	A	G	G	G	G	A	A	C	G	G	C	G	G	T	A	G	G	T	C	G
KS18H111-3	SRPN 2021	5	27	C	G	T	A	A	G	G	C	T	G	A	G	C	T	C	C	A	A	G	T	C	G	T	G	G	A	A	G	G	G	G	A	C	C	G	G	C	G	G	T	A	G	G	T	C	G
KS18H19-6	SRPN 2021	3	27	C	G	T	A	A	G	A	T	G	G	A	G	C	T	C	C	A	A	G	T	C	A	T	G	G	A	A	G	G	G	G	A	A	C	G	G	C	G	G	T	A	G	G	T	T	G
KS19H10	SRPN 2022	5	31	C	G	T	A	A	A	A	T	G	G	A	G	C	T	C	T	A	A	G	T	C	G	Y	G	G	A	A	G	G	G	G	G	A	C	G	G	C	G	G	T	A	G	G	G	C	G
KS19H21	SRPN 2022	4	26	C	G	A	A	A	G	A	T	G	G	R	G	C	T	S	C	T	A	G	Y	C	A	C	G	G	A	A	G	G	G	G	G	A	C	G	K	C	G	A	T	A	G	A	G	C	G
KS19HD68	SRPN 2022	6	27	C	G	T	A	A	G	G	C	G	G	A	G	C	T	C	C	A	A	G	T	C	G	T	G	G	A	C	G	G	G	G	R	A	C	G	G	C	G	G	C	G	G	G	T	C	G
KS19HD69	SRPN 2022	6	29	C	G	T	A	A	G	A	T	T	G	A	G	C	T	C	C	A	A	G	T	C	A	C	G	A	A	C	G	A	G	G	G	A	C	G	G	C	G	A	T	A	T	G	T	C	G
KS20H105	RGON 2021	2	21	C	G	T	W	T	G	G	T	G	G	G	G	C	T	C	C	A	A	T	T	C	A	C	G	G	T	C	G	G	G	A	G	C	C	A	G	C	G	G	C	A	T	G	T	T	G
KS20H106	RGON 2021	2	23	C	G	T	W	A	G	G	T	G	G	A	G	C	T	C	C	A	A	G	T	C	A	Y	G	G	A	A	G	G	G	G	A	A	C	G	G	C	G	G	T	A	G	G	T	T	G
KS20H126	RGON 2021	5	28	C	G	T	A	A	G	A	T	K	G	A	G	C	T	C	C	A	A	G	T	C	A	T	G	G	A	A	G	G	G	G	G	A	C	G	G	C	G	G	T	A	G	G	T	Y	G
KS20H21	RGON 2021	4	28	C	G	A	A	A	G	G	T	G	G	A	G	C	T	C	C	A	A	G	T	C	A	C	G	G	A	A	G	G	G	G	A	A	C	G	G	C	G	G	T	A	G	G	T	C	C
KS20H3	RGON 2021	4	29	C	G	T	A	A	A	A	T	G	G	A	G	C	T	C	C	A	A	G	T	C	G	C	G	G	A	A	G	G	S	G	A	A	C	G	G	C	G	G	C	G	G	G	T	C	G
KS20H61	RGON 2021	2	20	T	G	W	A	W	G	G	T	G	G	A	G	C	T	C	C	A	A	G	T	C	A	C	G	G	T	A	G	A	G	G	A	C	C	A	G	C	T	G	T	A	G	G	T	C	G
KS20H62	RGON 2021	2	23	T	G	T	A	T	G	A	T	G	G	A	G	C	T	C	C	A	A	G	T	C	A	C	G	G	T	A	G	A	G	G	A	A	C	G	G	C	G	G	T	A	G	G	T	C	G
KS20H89	RGON 2021	4	27	C	G	T	A	A	G	G	T	G	G	A	G	C	C	C	C	A	A	G	T	C	A	C	A	G	A	A	G	G	G	G	A	A	C	G	K	C	G	G	T	A	G	G	T	C	G
KS20HD136	RGON 2021	4	28	C	G	A	A	A	G	G	T	G	G	A	G	C	T	C	C	A	A	G	T	C	A	C	G	G	T	A	G	G	G	G	G	A	C	G	G	C	G	G	T	A	G	G	T	C	G
KS20HD140	RGON 2021	5	29	C	G	T	A	A	G	G	T	G	G	A	G	C	T	G	T	A	A	G	T	C	A	C	G	G	A	A	G	A	G	G	G	A	C	G	G	C	G	G	T	A	G	G	T	T	G
KS20HD141	RGON 2021	2	21	T	G	T	A	A	G	G	T	G	G	A	G	C	T	C	C	A	A	G	C	C	A	T	G	G	T	A	G	A	G	G	A	A	C	G	G	C	G	G	T	A	G	G	T	C	G
KS20HD143	RGON 2021	1	22	C	G	T	A	A	G	G	T	G	G	A	G	C	T	C	C	A	A	T	T	C	A	C	G	G	T	A	G	A	S	G	A	A	C	G	G	C	G	A	T	A	G	G	T	C	G
KS20HD144	RGON 2021	4	26	C	G	T	A	A	A	A	T	G	G	A	G	C	T	C	C	A	A	G	T	C	A	C	G	G	A	C	G	A	G	G	A	A	T	G	K	C	G	G	T	A	G	G	T	T	G
KS20HD158	RGON 2021	4	28	C	G	T	A	A	G	A	T	G	G	A	G	C	T	C	C	A	A	G	T	C	A	C	A	G	A	A	G	G	G	G	A	C	C	G	G	C	G	G	T	A	G	G	T	C	G
KS20HD168	RGON 2021	4	28	C	G	T	A	A	A	A	T	G	G	A	A	C	T	C	C	A	A	G	T	C	G	T	G	G	A	A	G	G	G	G	A	A	C	G	G	C	G	G	T	A	G	G	T	C	G
KS20HD170	RGON 2021	5	28	C	G	T	A	A	A	A	T	G	G	A	G	C	T	C	C	A	A	G	T	C	G	T	A	G	A	A	G	G	G	G	A	C	C	G	G	C	G	G	T	A	G	G	T	T	G
KS20HD175	RGON 2021	5	28	C	G	A	A	A	G	G	C	G	G	A	G	T	T	C	C	A	A	G	T	C	A	T	G	G	A	A	G	A	G	A	G	A	C	G	G	C	G	G	T	A	G	G	T	C	C
KS20HD178	RGON 2021	5	29	C	G	T	A	A	G	G	T	G	G	A	G	C	T	C	C	A	A	G	T	C	G	C	G	G	A	A	G	G	C	G	A	A	C	G	G	C	G	G	T	A	G	G	T	C	G
KS20HD179	RGON 2021	4	30	C	G	T	A	A	G	G	T	G	G	A	G	C	T	C	C	A	A	T	T	C	G	C	G	G	A	A	G	G	G	G	A	A	C	G	G	C	T	G	T	A	T	G	T	C	G
KS20HD182	RGON 2021	4	26	C	G	T	A	A	G	A	T	T	G	A	G	T	T	C	C	A	A	G	T	C	G	T	G	G	A	A	G	G	G	G	G	A	C	G	G	C	G	G	T	A	G	G	T	T	G
KS20HD183	RGON 2021	3	26	C	G	T	A	A	G	R	T	G	G	A	G	C	T	S	C	A	A	G	T	C	A	T	G	G	A	A	G	G	G	G	G	C	C	G	G	C	G	G	T	A	G	A	K	Y	G
KS20HD184	RGON 2021	5	29	C	G	T	A	A	G	G	C	T	G	A	G	C	T	C	C	A	A	G	T	C	A	T	G	G	A	A	G	A	G	G	G	A	C	G	G	C	G	G	T	A	G	G	T	C	C
KS20HDW127	RGON 2021	3	24	C	G	T	A	A	G	G	T	G	G	A	G	C	T	C	C	A	A	T	T	C	A	T	G	G	A	A	G	G	G	G	A	C	C	G	G	C	G	G	T	A	G	G	T	T	G
KS20HM93	RGON 2021	3	24	C	G	T	A	A	G	G	T	G	G	A	G	C	T	C	C	A	A	G	T	C	A	T	G	G	A	A	G	A	G	G	A	A	C	G	G	C	G	G	T	A	G	G	T	C	G
KS20HW103	RGON 2021	3	25	C	G	T	A	A	G	G	T	G	G	A	G	C	T	C	C	A	A	G	T	C	A	T	G	G	A	A	G	G	G	G	G	A	C	G	T	C	G	G	T	A	G	G	T	T	G
KS20HW113	RGON 2021	4	29	C	G	T	A	A	G	A	T	G	G	A	G	C	T	C	C	A	A	G	T	C	G	T	G	G	A	A	G	G	G	G	G	A	C	G	G	C	G	G	T	A	G	G	T	T	G
KS20HW116	RGON 2021	5	29	C	G	T	A	A	A	G	T	G	G	A	G	C	T	C	C	A	A	T	T	C	G	T	A	G	A	A	G	G	C	G	A	A	C	G	G	C	G	G	T	A	G	G	T	C	G
KS20HW14	RGON 2021	6	29	C	G	T	A	A	G	A	T	T	G	A	G	C	T	C	C	A	A	G	T	C	G	T	G	G	A	A	G	A	G	G	G	A	C	G	G	C	G	G	T	A	G	G	T	T	G
KS20HW7	RGON 2021	4	23	T	G	T	A	A	G	A	T	G	G	A	G	C	T	C	C	A	G	T	T	C	G	T	G	G	A	C	G	A	G	G	A	A	C	G	G	C	G	G	T	A	G	G	T	T	G
KS20HW98	RGON 2021	3	30	C	G	T	A	A	R	A	T	K	G	A	G	C	T	C	C	A	A	G	T	C	A	T	G	G	A	A	G	G	G	G	G	A	C	G	G	C	G	G	T	A	K	G	T	C	G
KS20U111482R2	RGON 2021	6	30	C	G	T	A	A	G	A	T	G	G	A	G	C	T	C	C	A	A	G	T	C	A	Y	G	G	A	A	G	G	G	G	A	A	C	G	G	T	G	G	T	A	G	G	T	C	G
KS20U111616R3	RGON 2021	3	26	C	G	T	A	A	G	A	T	G	G	A	G	C	T	C	C	A	A	G	T	C	A	T	G	G	A	A	G	G	G	G	A	A	C	G	G	C	G	G	T	A	G	G	T	T	G
KS20U15M0020R3	RGON 2021	3	27	C	A	T	A	A	G	G	T	T	G	A	G	C	T	C	C	A	A	T	T	C	A	C	G	G	A	A	G	G	G	G	G	A	C	G	G	C	T	G	T	A	G	G	T	T	G
KS20U15M0020R4	RGON 2021	6	29	T	G	T	A	A	G	G	T	T	G	A	G	C	T	C	C	A	G	G	T	C	A	T	G	G	A	A	G	G	G	G	A	C	C	G	G	C	T	G	T	A	G	G	G	Y	G
KS20U15M0042R2	RGON 2021	3	25	T	G	T	A	T	G	G	T	G	G	A	G	C	T	C	C	A	A	K	T	C	A	T	G	A	A	A	G	G	G	A	G	A	C	G	G	Y	G	G	C	G	G	G	G	C	G
KS20U15M0042R3	RGON 2021	5	28	T	G	T	A	A	G	G	T	G	G	A	G	C	T	C	C	A	A	G	T	C	A	C	G	G	A	A	G	G	G	R	G	A	C	G	G	T	G	G	C	G	G	G	G	C	G
KS20U7124R7	RGON 2021	4	33	T	G	T	A	A	G	A	T	G	G	A	G	C	C	C	C	A	A	G	T	C	G	C	G	G	A	A	G	G	G	G	G	A	T	G	G	T	G	G	T	A	G	G	G	C	G
KS20U7124R8	RGON 2021	3	31	C	G	T	A	A	G	A	T	G	G	A	G	C	T	C	C	A	A	G	T	C	G	T	G	G	A	A	G	G	G	G	G	A	T	G	G	C	G	G	T	A	G	A	G	C	G
KS20UMD4039R2	RGON 2021	5	30	C	G	T	A	A	A	A	T	G	G	A	G	C	T	C	C	A	A	G	T	C	A	T	G	G	A	A	G	G	G	A	G	A	C	G	G	C	G	G	C	G	G	G	T	C	G
KS20UMD4140R3	RGON 2021	4	28	C	G	T	A	A	G	A	T	T	G	A	G	C	T	C	C	A	A	G	T	C	A	Y	G	G	A	A	G	G	G	G	A	A	C	G	G	C	G	G	T	A	G	G	T	C	G
KS20UMD4140R8	RGON 2021	5	29	C	G	T	A	A	A	A	T	G	G	A	G	C	T	C	C	A	A	G	T	C	A	C	A	G	A	A	G	G	G	G	G	C	C	G	G	C	G	G	T	A	G	G	G	C	G
KS20UMD4141R2	RGON 2021	4	30	C	G	T	A	A	G	A	T	T	G	A	G	C	T	C	C	A	A	G	T	C	A	T	G	G	A	A	G	G	G	G	G	A	C	G	G	C	G	G	T	A	G	G	G	C	G
KS20UMD4144R4	RGON 2021	4	26	C	G	W	A	A	G	A	T	T	G	A	A	C	T	C	C	A	A	G	T	C	A	T	G	G	A	C	G	G	G	G	G	A	C	G	G	C	G	G	C	A	G	G	T	C	G
KS20UMD4266R12	RGON 2021	4	29	C	G	T	A	W	G	A	T	G	G	A	G	C	T	C	C	A	A	G	T	C	A	T	A	G	A	A	G	G	G	A	G	A	C	G	G	C	G	G	T	A	G	R	G	T	G
KS20UMD4272R5	RGON 2021	6	32	C	G	A	A	A	R	A	T	G	K	G	G	C	T	C	C	A	A	G	T	C	A	T	G	G	A	A	G	G	C	G	G	A	C	G	G	C	G	G	T	A	G	G	T	C	C
KS20UNAMH10	RGON 2021	5	31	C	G	T	A	A	G	A	T	G	T	G	G	C	T	C	C	A	A	G	T	T	A	T	G	G	A	A	G	G	G	G	G	A	C	G	G	C	T	G	T	A	G	G	T	C	C
KS20UNAMH11	RGON 2021	5	29	C	G	T	A	A	A	A	T	G	G	R	G	C	T	C	C	A	A	G	T	C	A	T	G	G	A	A	G	G	G	G	G	A	C	G	G	C	T	G	C	G	G	G	T	C	G
KS21H106	RGON 2022	2	26	C	G	T	W	A	G	A	T	G	G	A	G	C	T	C	C	A	A	G	T	C	A	T	G	G	A	A	G	G	G	G	A	A	C	G	G	C	G	G	T	A	G	G	T	C	G
KS21H11	RGON 2022	2	22	T	G	T	A	A	G	G	T	G	G	A	G	C	Y	C	C	A	A	T	T	C	A	T	G	G	A	A	G	A	G	G	A	A	C	G	G	C	G	G	T	A	G	G	T	T	G
KS21H114	RGON 2022	3	28	C	G	T	A	A	G	G	T	G	G	A	G	C	T	C	C	A	A	K	T	C	G	C	G	G	A	A	G	G	G	G	G	C	C	G	G	C	G	G	T	A	G	G	T	C	G
KS21H116	RGON 2022	6	28	C	G	T	A	A	G	G	T	T	G	A	G	C	T	C	C	A	A	G	Y	C	A	C	A	G	A	A	G	G	G	G	A	A	C	G	G	C	G	G	T	A	G	G	T	C	G
KS21H18	RGON 2022	4	27	C	G	T	A	A	G	A	T	G	G	A	G	C	T	C	C	A	A	G	T	C	A	C	A	G	A	A	G	A	G	G	G	A	C	G	G	C	G	G	T	A	G	G	T	C	G
KS21H3	RGON 2022	2	24	C	G	T	A	A	G	A	T	G	G	A	G	C	T	C	C	A	A	T	T	C	A	T	G	G	A	A	G	R	G	G	R	A	C	G	G	C	G	G	T	A	G	G	T	T	G
KS21H30	RGON 2022	3	26	C	G	T	A	A	G	G	T	G	G	A	G	C	T	C	C	A	A	G	T	C	A	C	G	G	A	A	G	G	G	G	G	A	C	G	G	C	G	G	T	A	G	G	T	C	G
KS21H31	RGON 2022	4	27	C	G	T	A	A	G	G	T	G	G	G	G	C	T	C	C	A	A	G	T	C	A	T	R	G	A	A	S	G	G	G	A	A	C	G	G	C	G	G	T	A	G	G	T	C	S
KS21H36	RGON 2022	2	20	C	G	T	A	A	G	G	T	G	G	A	R	C	C	C	C	T	A	T	T	C	A	T	G	G	A	A	G	R	G	G	A	C	C	G	G	C	G	G	C	G	G	G	T	C	G
KS21H38	RGON 2022	4	26	C	G	T	A	A	A	A	T	G	G	A	G	C	T	C	C	A	A	G	T	C	A	T	G	G	A	A	G	G	G	G	G	A	C	G	G	C	G	G	C	G	G	G	T	T	G
KS21H49	RGON 2022	3	31	C	G	T	T	A	G	A	T	G	G	A	G	C	T	C	C	W	A	G	T	C	G	C	A	G	A	A	G	G	S	G	A	A	C	G	G	C	G	G	T	A	G	A	G	T	G
KS21H6	RGON 2022	1	23	C	G	T	A	A	G	G	T	G	G	A	G	C	T	C	C	A	A	K	T	C	A	T	G	G	T	A	G	G	G	G	A	A	C	G	G	C	G	G	T	A	G	G	T	T	G
KS21H84	RGON 2022	4	27	C	G	T	T	A	G	G	T	T	G	A	G	C	T	C	C	A	A	G	T	C	G	T	G	G	A	A	G	G	G	G	A	C	C	G	G	C	T	G	T	A	G	G	T	C	G
KS21H85	RGON 2022	4	27	C	G	T	A	W	G	A	T	G	G	A	G	C	T	C	C	A	A	T	T	C	A	T	G	G	A	C	G	G	G	G	G	A	C	G	G	C	G	G	T	A	T	G	T	C	G
KS21H86	RGON 2022	3	24	C	G	T	T	A	G	R	T	G	G	A	G	C	T	C	C	A	A	G	T	C	A	T	G	G	A	A	G	G	G	G	A	C	Y	G	G	Y	G	G	C	A	G	G	T	C	G
KS21HD121	RGON 2022	4	27	C	G	T	A	A	R	G	T	G	G	A	G	C	C	C	C	A	A	G	T	C	A	T	A	G	A	A	G	G	G	G	R	A	C	G	G	Y	G	G	C	A	G	R	G	C	G
KS21HD125	RGON 2022	3	25	T	G	T	A	A	G	G	T	G	G	A	G	C	T	C	C	A	A	G	T	C	A	C	G	G	A	A	G	G	G	G	G	C	C	G	G	C	G	G	T	A	G	G	T	C	G
KS21HD144	RGON 2022	5	27	C	G	A	A	A	G	G	T	G	G	A	G	C	T	C	C	A	A	G	T	C	A	C	G	G	A	A	G	G	G	G	A	A	C	A	G	C	G	G	T	A	T	G	T	C	G
KS21HD147	RGON 2022	4	29	C	G	T	A	A	G	A	T	G	G	A	G	C	T	C	C	A	A	K	T	C	A	C	G	G	A	A	G	A	G	G	G	A	T	G	G	T	G	G	T	A	G	R	G	C	G
KS21HD149	RGON 2022	6	30	C	G	T	A	A	G	G	C	G	G	A	A	C	C	C	C	A	A	G	T	C	A	C	A	G	A	A	G	G	G	A	G	A	C	R	G	C	G	G	T	A	K	G	T	T	G
KS21HD154	RGON 2022	7	34	C	G	T	A	A	A	A	T	T	G	A	G	C	T	C	T	A	A	G	T	C	G	C	G	G	A	A	G	G	G	A	G	A	C	G	G	C	G	G	T	A	G	G	T	T	G
KS21HD156	RGON 2022	4	28	C	G	T	A	A	G	A	T	G	G	A	G	C	T	C	C	A	A	G	T	C	A	T	G	G	A	C	G	G	G	G	G	A	T	G	G	C	G	G	T	A	G	R	G	T	G
KS21HD158	RGON 2022	3	26	T	G	T	A	A	G	G	T	G	G	A	G	C	T	C	C	A	A	T	T	C	A	C	R	A	A	A	G	A	G	G	G	A	C	G	G	C	G	G	T	A	G	G	G	C	G
KS21HD159	RGON 2022	4	26	T	G	T	A	A	G	G	T	G	G	G	G	C	C	C	C	A	A	G	T	C	A	T	G	G	A	A	G	A	G	G	G	A	C	G	G	C	G	G	T	A	G	G	T	C	G
KS21HD168	RGON 2022	5	28	T	G	T	A	A	G	G	T	T	G	A	G	C	T	C	C	A	A	G	T	C	A	T	A	G	A	A	G	G	G	G	G	A	C	G	G	C	G	G	T	A	G	G	T	C	G
KS21HD170	RGON 2022	3	25	C	G	T	A	A	G	G	T	G	G	A	G	C	T	C	C	A	A	G	T	C	A	T	G	G	A	A	G	G	G	G	A	M	C	G	G	C	G	G	T	A	G	G	T	C	G
KS21HD172	RGON 2022	3	28	C	G	T	A	A	G	A	T	G	G	A	G	C	T	C	C	A	A	G	C	C	A	T	G	G	A	A	G	G	S	G	G	A	C	G	G	C	G	G	T	A	G	G	T	C	G
KS21HDW138	RGON 2022	3	26	C	G	T	A	A	G	A	T	G	G	A	G	C	C	C	C	A	A	G	T	C	A	T	G	G	A	A	G	G	G	G	G	C	C	G	G	C	G	G	T	A	G	G	T	C	G
KS21HW27	RGON 2022	5	24	T	G	T	A	A	A	A	T	G	G	A	G	C	T	C	C	A	A	G	T	C	A	T	A	G	A	A	G	G	G	G	A	C	C	G	G	C	G	G	C	G	G	G	T	T	G
KS21HW54	RGON 2022	5	26	C	G	T	A	A	G	A	T	T	G	A	G	C	T	C	C	A	A	G	T	C	A	T	G	G	A	A	G	G	G	G	A	C	C	G	G	C	G	G	C	G	G	G	T	C	G
KS21N16MD9210-B03-15	RGON 2022	6	24	C	G	T	A	A	A	A	C	G	G	A	G	C	T	C	C	A	A	G	C	C	A	T	G	G	A	A	G	G	G	G	G	A	C	G	G	T	G	G	C	G	G	G	T	T	G
KS21N16MD9261-F02-3	RGON 2022	4	28	C	G	T	A	A	G	A	T	G	G	A	G	C	T	C	C	A	A	T	T	C	A	C	A	G	A	A	G	G	G	G	G	A	Y	G	G	C	G	G	T	A	G	G	G	T	G
KS21U7263-B3-6-4	RGON 2022	2	25	C	G	T	A	A	G	A	T	G	G	A	A	C	T	C	C	A	A	T	T	C	A	T	G	G	A	C	G	G	G	G	A	A	C	G	G	C	G	G	T	A	G	G	G	C	G
KS21U7266-E1-B2	RGON 2022	4	27	C	G	T	A	W	G	G	T	G	G	A	G	C	T	C	C	A	A	G	T	C	A	T	G	G	A	A	G	G	G	A	G	A	C	G	G	T	G	G	T	R	G	G	T	C	G
KS21U7269-C1-B8	RGON 2022	4	25	C	G	T	A	A	G	G	T	G	G	A	G	C	T	C	T	A	A	T	C	C	A	T	G	G	A	A	G	G	G	R	G	C	C	G	G	T	G	A	T	A	G	G	T	C	G
KS21U7274-A-G149	RGON 2022	3	26	C	G	T	A	A	G	A	T	G	G	A	G	C	T	G	C	A	A	G	T	C	A	C	G	G	A	A	G	A	G	G	A	A	C	G	G	C	G	G	T	A	G	G	T	C	G
KS21U7274-A-G155	RGON 2022	5	29	C	G	T	A	A	G	A	T	G	G	A	G	C	T	G	C	A	A	G	T	C	G	T	G	A	A	A	C	G	G	G	A	C	Y	G	G	C	G	G	T	A	G	G	G	C	G
KS21U7294-G6-4-3	RGON 2022	6	30	C	G	A	A	A	G	G	T	T	G	A	G	C	T	C	C	A	A	G	T	C	A	T	G	G	A	A	G	G	G	G	G	A	Y	G	G	T	G	G	C	G	G	A	G	C	G
KS21U7294-G6-4-7	RGON 2022	5	26	C	A	T	A	A	G	G	T	T	G	A	G	C	T	C	C	A	A	G	T	C	A	T	G	G	A	A	G	G	G	G	G	A	C	G	G	T	G	G	C	G	G	G	G	C	G
KS21U7321-B2-B7	RGON 2022	3	25	C	A	T	A	A	G	G	T	G	G	A	G	C	T	S	Y	A	A	G	T	C	A	T	G	G	A	A	G	A	G	R	G	A	C	G	G	C	G	G	T	A	G	G	T	C	G
KS21U7420-S9	RGON 2022	4	27	C	G	T	A	A	G	G	T	G	G	A	G	C	T	C	C	A	A	G	T	C	A	C	A	G	A	A	G	G	G	G	G	A	C	G	T	C	G	G	T	A	G	G	T	C	G
KS21U7445-H9-C3	RGON 2022	5	28	C	G	T	A	A	G	G	C	G	G	A	G	C	T	G	T	A	A	G	T	C	A	C	G	G	A	C	G	G	S	A	G	A	C	A	G	C	G	R	T	A	G	G	T	C	G
KS21U7445-H9-C6	RGON 2022	3	26	C	G	T	W	A	G	G	C	K	G	A	G	C	T	G	T	A	A	T	T	C	A	T	G	G	A	A	G	G	G	G	G	A	C	G	G	C	G	G	C	R	G	G	K	C	G
KS21U7494-G14-C6	RGON 2022	6	29	C	G	T	A	A	G	G	T	G	G	A	G	C	T	C	T	A	R	T	T	C	A	T	A	G	A	A	G	G	G	G	A	A	C	G	G	C	G	G	T	A	G	G	T	C	G
KS21U7494-H1-B8	RGON 2022	8	33	C	G	T	A	A	G	G	T	T	G	R	G	C	T	G	T	A	G	G	T	C	A	C	R	G	A	A	G	G	G	G	G	A	C	G	K	C	G	G	T	A	G	G	T	Y	G
KS21U7494-H5-C1	RGON 2022	7	31	C	G	T	A	A	G	G	T	G	G	A	G	C	T	C	T	A	R	G	T	C	A	C	A	G	A	A	G	G	G	G	G	A	C	G	G	C	G	G	T	A	G	G	T	T	G
KS21U7693-A-2-3	RGON 2022	4	28	C	G	T	A	A	G	A	T	T	G	A	G	C	T	C	C	A	A	G	T	C	A	T	G	G	A	A	G	A	G	G	G	A	C	G	G	C	G	G	T	A	G	G	T	C	G
KS21U7748-A-10	RGON 2022	5	28	C	G	T	A	A	A	A	C	G	G	A	R	C	C	C	C	A	A	G	T	C	A	T	G	G	A	A	G	G	G	G	G	A	C	G	G	C	G	G	C	G	G	G	T	C	G
KS21U8086-13-14	RGON 2022	5	26	C	G	T	A	A	A	A	Y	G	G	A	G	C	T	C	C	W	A	T	T	C	A	C	G	G	A	A	G	G	G	G	A	C	C	G	G	T	G	G	C	G	G	G	T	C	G
KS21U8086-13-44	RGON 2022	6	27	C	G	T	A	A	A	A	C	G	G	A	G	C	T	C	C	A	A	G	T	C	A	T	G	G	A	A	G	G	G	G	G	C	C	G	G	T	G	G	Y	G	G	G	T	C	G
KS21U8336-E-2	RGON 2022	2	25	C	G	T	A	A	G	A	T	G	G	A	G	C	T	C	C	A	A	T	T	T	A	T	G	G	A	A	G	A	G	G	G	A	C	G	G	C	G	G	T	A	G	G	T	C	G
KS21U8337-A-1	RGON 2022	5	26	Y	G	A	A	A	G	G	T	G	G	A	G	C	T	C	C	A	A	G	T	C	A	T	G	G	A	A	G	A	C	G	G	A	C	G	G	C	G	G	T	R	G	G	T	C	G
KS21U8519-F-4	RGON 2022	2	25	C	G	T	T	A	R	A	T	G	G	A	G	C	T	C	C	A	A	G	T	C	A	T	G	G	A	A	G	A	G	G	G	A	C	G	T	C	G	G	T	A	G	G	T	C	G
KS21U8520-C-1	RGON 2022	7	31	C	G	T	A	A	G	G	T	G	G	G	G	C	T	C	Y	A	G	G	T	C	A	T	A	G	A	A	G	G	G	G	G	A	C	G	G	C	G	G	T	A	G	R	K	C	G
KS21U8520-S-2	RGON 2022	7	33	C	G	T	A	A	G	A	T	T	G	A	G	C	T	S	T	A	A	G	T	C	A	T	A	G	A	A	G	G	G	G	G	A	C	G	T	C	T	G	T	A	G	G	T	C	S
KS21U8572-A-4	RGON 2022	2	27	C	G	T	A	A	G	G	T	G	G	A	G	C	T	C	C	A	A	T	T	C	R	T	G	G	A	A	G	G	G	G	G	A	C	G	G	C	G	G	C	R	G	A	G	C	G
KS21U8578-B-A3	RGON 2022	6	35	C	G	A	A	A	R	A	C	G	G	A	G	C	T	C	C	A	A	G	T	C	A	C	A	G	A	A	G	G	G	A	G	A	C	G	G	C	G	G	T	A	G	A	G	T	G
KS21U8584-C-A3	RGON 2022	4	28	C	G	T	A	W	G	A	T	G	G	R	G	C	T	C	C	A	A	G	C	C	A	T	G	G	A	A	G	G	C	A	G	A	C	G	G	C	G	G	Y	R	G	G	T	C	C
KS21U8715-I-F01	RGON 2022	3	27	C	G	T	A	A	R	A	T	G	G	A	G	C	T	C	C	A	A	G	T	C	A	T	G	G	A	A	G	R	G	G	R	A	C	G	G	C	G	G	T	A	G	G	G	C	G
KS21U8715-J-E07	RGON 2022	2	24	C	G	T	A	A	R	A	T	G	G	A	A	C	T	C	C	A	A	T	T	C	A	T	G	G	A	M	G	G	G	G	A	C	C	G	G	C	T	G	T	A	G	G	K	C	G
LCH17-1390	SRPN 2021	3	25	T	G	T	A	A	G	G	T	G	G	A	G	C	T	C	C	A	A	G	T	C	A	C	G	G	A	A	G	A	G	G	G	C	C	G	G	C	G	G	T	A	G	G	T	C	G
LCH17-3193	NRPN 2021, SRPN 2021	4	27	T	G	T	A	A	R	A	T	K	G	A	G	Y	T	C	C	A	A	G	T	C	A	T	G	G	A	A	S	G	G	G	G	A	C	G	G	Y	G	G	T	A	G	G	K	C	G
LCH17-3205	NRPN 2021	4	31	C	G	T	A	A	G	A	T	G	G	A	G	C	T	C	C	A	A	G	T	C	A	T	G	G	A	A	S	G	G	G	G	A	C	G	G	C	G	G	T	A	G	G	T	C	G
LCH17-3956	SRPN 2021	5	26	C	G	T	A	A	G	A	T	T	G	A	G	C	T	C	C	A	A	G	T	C	A	T	G	G	A	A	G	A	C	G	A	A	C	G	T	C	G	G	T	A	G	G	T	T	G
LCH17-4889	NRPN 2021	5	27	C	A	T	A	A	G	G	T	T	G	A	G	C	T	C	C	A	A	G	T	T	A	C	A	G	A	C	G	G	G	G	G	A	C	G	G	C	G	G	T	A	G	G	T	C	G
LCH17-5725	NRPN 2021	7	34	C	G	T	A	A	G	A	T	T	G	A	G	C	C	C	C	A	A	G	T	C	A	T	G	G	A	A	C	G	G	G	R	A	C	G	G	C	G	G	T	A	T	G	T	C	C
LCH18-1022	NRPN 2021	5	29	C	G	T	A	A	A	A	T	G	G	A	G	C	T	C	C	A	A	G	T	C	A	C	G	G	A	C	G	G	G	G	G	A	C	G	G	T	G	G	T	A	G	G	T	C	G
LCH18-9005	SRPN 2021	3	29	C	G	T	A	A	G	A	T	K	G	A	G	C	T	S	C	A	A	G	T	C	A	T	G	G	A	A	G	G	G	G	R	A	C	G	G	C	G	G	T	A	G	G	T	C	G
LCH19DH-147-68	NRPN 2022	6	23	T	G	A	A	A	G	A	T	G	G	A	A	C	T	C	C	A	A	G	T	T	A	T	G	G	A	C	G	G	G	G	A	C	C	G	G	T	G	R	T	A	G	G	T	C	S
LCH19DH-148-43	SRPN 2022	5	29	T	G	T	A	A	G	A	T	G	G	A	G	C	T	C	C	A	A	G	T	C	A	C	A	G	A	A	G	G	G	G	G	A	C	G	G	C	G	G	T	A	G	G	G	T	G
LCH19DH-149-10	NRPN 2022	3	28	C	G	T	A	A	G	G	T	K	G	R	G	C	T	C	C	A	A	G	T	C	A	C	G	G	A	A	G	G	G	G	G	A	C	G	G	C	G	G	T	A	G	G	T	C	G
LCH19DH-149-13	SRPN 2022	5	30	C	G	T	A	A	G	G	T	T	G	A	G	C	T	C	C	A	A	G	T	C	A	C	G	G	A	A	G	G	G	G	G	A	C	G	G	C	G	G	T	A	G	G	T	C	G
LCH19DH-150-40	NRPN 2022	4	30	C	G	T	A	A	G	A	T	K	G	A	G	Y	T	G	C	A	A	G	T	C	A	T	G	G	A	A	G	G	G	G	G	A	C	G	G	T	G	G	T	A	G	G	T	C	G
LCH19DH-150-85	SRPN 2022	5	27	C	G	T	A	A	G	A	T	T	G	A	G	C	T	C	C	A	A	G	C	C	A	T	G	G	A	A	G	G	G	G	G	A	C	A	T	T	G	G	T	A	G	G	T	C	G
LCH19DH-151-36	NRPN 2022	4	31	C	G	T	A	A	G	A	T	G	G	A	G	C	T	C	C	A	A	G	T	C	G	T	A	G	A	A	G	G	G	G	G	A	C	G	G	C	G	G	T	A	G	G	T	C	G
LCH19DH-152-20	NRPN 2022	5	30	C	G	T	A	A	G	A	T	T	G	G	G	C	T	C	C	A	A	G	T	C	A	T	G	G	A	A	G	G	G	G	G	A	C	G	T	C	G	G	T	A	G	G	T	C	G
LCH19DH-152-25	SRPN 2022	3	27	C	G	T	A	T	G	A	T	G	G	A	G	C	T	C	C	A	A	G	T	C	A	T	G	G	A	A	G	G	G	G	G	A	C	G	G	C	G	G	T	A	G	G	T	C	G
LCH19DH-152-6	SRPN 2022	3	28	C	G	T	A	A	G	G	T	G	G	A	G	C	T	C	C	A	A	G	T	C	A	C	G	G	A	A	G	G	G	G	G	A	C	G	G	C	G	G	T	A	G	G	T	C	S
LP855-AACNetwork	NRPN 2022	2	26	C	G	T	A	A	G	A	T	G	G	A	G	C	T	C	C	A	A	T	T	C	A	T	G	G	A	A	G	G	G	G	G	A	C	G	T	C	G	G	T	A	G	G	T	C	G
LQ148-AACVortex	NRPN 2022	5	29	C	G	T	A	A	G	A	T	G	G	A	G	C	T	C	C	A	A	G	T	C	A	T	A	G	A	A	G	R	G	G	G	C	C	G	G	C	G	G	T	A	G	G	T	C	G
LR535	NRPN 2022	3	29	C	G	T	A	A	G	A	T	G	G	A	G	C	T	C	C	A	A	K	T	C	A	C	R	G	A	A	G	G	G	G	G	A	C	G	G	C	G	G	T	A	G	G	T	C	G
MAS1417-117-5-3-4	RGON 2021	4	27	C	G	T	A	A	G	A	T	G	G	A	G	Y	T	C	C	A	A	G	T	T	A	T	A	G	A	A	G	G	G	G	G	A	C	G	G	C	G	G	T	A	G	G	G	C	G
Mattern	RGON 2021, RGON 2022	1	22	C	G	T	A	A	G	G	T	G	G	A	G	C	T	C	C	A	A	T	T	C	A	Y	G	G	T	A	S	G	S	G	A	A	C	G	G	C	G	A	T	A	G	G	G	T	G
MT1855	NRPN 2021	2	18	C	G	T	A	A	G	A	T	G	G	A	A	T	T	C	C	T	A	T	T	C	A	T	G	G	T	C	G	G	G	G	G	A	C	G	G	T	G	A	C	A	G	G	T	T	G
MT1872	NRPN 2021	2	23	C	G	T	T	A	G	A	T	G	G	A	G	T	T	C	C	T	A	T	T	C	A	T	G	G	T	A	C	A	G	A	G	A	C	G	G	T	G	G	C	G	G	G	T	T	G
MTCL19151	NRPN 2022	3	22	C	G	T	A	T	G	A	T	G	G	A	A	T	T	C	C	A	A	G	T	C	A	T	G	G	A	A	G	A	G	G	G	A	C	G	G	C	G	A	T	A	G	G	T	C	G
MTS18116	NRPN 2021	3	26	C	R	T	T	A	A	A	T	G	G	A	G	C	T	C	C	A	A	G	T	C	A	C	G	G	T	A	G	G	G	G	G	A	C	G	G	C	G	G	T	A	G	G	T	C	G
MTS18149	NRPN 2021	3	25	C	G	T	A	A	G	A	T	G	G	A	G	C	T	C	C	A	A	G	T	Y	A	C	G	G	T	A	G	G	G	G	G	A	C	G	G	C	G	G	T	A	G	G	T	T	G
MTS1903	NRPN 2022	3	26	C	G	T	A	A	G	A	T	G	G	A	G	T	T	C	C	A	A	G	T	C	A	T	G	G	A	A	G	G	G	G	G	A	C	G	G	C	G	A	T	A	G	G	T	T	G
MTS1908	NRPN 2022	3	27	C	G	T	A	A	G	A	T	G	G	A	G	T	T	C	C	A	A	G	T	C	A	T	G	G	A	A	G	G	G	G	G	A	C	G	G	C	G	G	T	A	G	G	T	C	G
NE16468	NRPN 2021	5	26	C	G	T	T	A	G	A	T	T	G	A	A	C	T	C	C	A	A	G	T	C	A	T	A	G	A	C	G	G	G	G	G	A	C	G	G	C	K	G	Y	G	G	G	T	C	G
NE17433	SRPN 2021	4	32	C	G	T	A	A	G	A	T	G	G	A	G	C	T	C	C	A	A	T	T	C	A	C	G	G	A	A	G	G	G	G	G	A	C	G	G	C	G	G	T	A	G	A	G	C	G
NE17441	NRPN 2021	5	27	C	G	T	A	A	G	R	T	G	G	G	G	C	T	C	C	A	A	G	T	C	A	T	G	A	A	C	G	G	G	G	G	A	C	G	G	C	T	G	T	R	G	G	T	T	G
NE17443	NRPN 2021	5	28	C	G	T	A	A	A	A	C	G	G	A	G	C	T	C	C	A	A	K	T	C	A	T	G	G	A	M	G	G	G	G	G	A	C	G	G	Y	G	G	T	A	G	G	T	C	S
NE17544	NRPN 2021	7	33	C	G	A	A	A	R	A	C	G	G	A	G	C	T	C	C	A	A	G	T	C	A	C	G	G	A	A	G	G	G	G	G	A	C	G	K	T	G	G	T	A	G	G	T	C	G
NE17662	NRPN 2021	5	30	C	G	T	A	A	A	A	C	G	G	A	G	C	C	C	C	A	A	G	T	C	A	Y	G	G	A	A	G	G	G	G	G	A	C	G	G	C	G	G	T	A	G	G	T	C	G
NE18435	NRPN 2022	3	26	C	G	W	A	A	G	R	T	G	G	A	G	C	T	C	C	A	A	G	T	C	G	C	A	G	W	A	G	G	G	G	G	A	C	G	G	C	G	A	T	A	K	G	T	T	G
NE18455	NRPN 2022, SRPN 2021, SRPN 2022	3	22	C	G	T	T	A	R	R	C	G	G	A	G	C	T	C	C	A	A	T	T	C	A	T	G	G	A	C	G	G	G	R	G	A	C	G	G	C	G	G	C	R	G	G	T	Y	G
NE18573	NRPN 2021	4	27	C	G	A	A	A	G	A	T	G	G	A	A	C	T	C	C	A	A	G	T	C	A	Y	G	G	A	C	G	G	G	G	G	M	C	G	G	C	G	G	T	A	G	G	T	C	G
NE18625	NRPN 2022	4	27	C	G	T	A	A	G	G	T	G	G	A	G	C	T	C	C	A	A	G	T	C	A	T	G	G	A	A	G	G	G	G	A	A	C	G	G	C	G	G	T	A	G	G	T	C	G
NE19406	RGON 2021	4	26	C	G	T	A	A	G	G	T	T	G	A	G	C	T	G	C	A	A	G	T	T	A	T	G	G	A	A	G	G	G	G	G	A	C	G	G	C	G	G	C	G	G	G	T	C	G
NE19412	NRPN 2022, RGON 2021	3	23	C	G	T	A	T	G	R	T	G	G	A	G	C	T	C	C	A	A	G	C	C	A	T	G	G	A	A	G	G	G	G	G	A	C	G	G	C	G	G	C	G	G	G	T	C	G
NE19418	RGON 2021	4	27	C	G	T	A	A	G	A	T	G	K	R	G	C	T	C	C	A	A	G	T	C	A	T	G	G	A	A	G	G	G	G	R	A	C	G	G	C	G	G	T	A	G	G	G	T	G
NE19424	RGON 2021	3	26	C	G	T	A	A	G	A	T	G	G	A	G	C	T	C	C	W	A	G	Y	C	A	Y	G	G	A	C	G	G	G	G	G	A	C	G	G	C	G	G	T	A	G	G	T	C	G
NE19430	RGON 2021	3	25	C	A	T	T	A	R	A	C	G	G	A	G	C	T	C	C	A	A	G	T	C	A	T	G	G	A	A	G	G	G	G	G	A	C	G	G	C	G	G	C	G	G	G	T	C	G
NE19454	NRPN 2022, RGON 2021	3	30	C	G	T	A	A	G	A	T	G	G	A	G	C	T	C	C	A	A	G	T	C	A	T	G	G	A	A	G	G	G	G	G	A	C	G	G	C	T	G	T	A	G	G	K	C	G
NE19455	NRPN 2022, RGON 2021	2	28	C	G	T	A	A	G	A	T	G	G	A	G	C	T	C	C	A	A	G	T	C	A	T	G	G	W	A	G	G	G	G	G	A	C	G	T	C	G	G	T	A	G	G	T	C	G
NE19466	RGON 2021	4	28	T	G	T	A	A	G	A	T	T	G	A	G	C	T	C	C	A	A	G	T	C	A	T	G	G	A	A	G	R	G	G	G	A	C	G	G	C	G	G	T	A	G	G	T	C	G
NE19471	RGON 2021	5	30	C	G	T	A	A	R	A	T	G	T	G	G	C	T	C	C	A	A	G	T	C	A	T	A	G	T	A	G	G	G	G	G	A	C	G	G	C	G	G	T	A	G	G	K	C	G
NE19487	RGON 2021	5	26	C	G	T	A	A	G	G	T	G	G	A	A	C	T	C	C	A	A	G	T	C	A	T	A	A	A	A	G	G	G	G	A	C	C	G	G	C	G	G	T	A	G	G	T	C	G
NE19520	RGON 2021	4	29	C	G	T	A	A	G	A	T	G	G	A	G	C	T	C	C	A	A	G	T	C	A	T	G	G	A	A	G	G	G	G	G	A	C	G	G	C	G	G	T	A	G	G	T	C	G
NE19523	RGON 2021	4	30	C	G	T	A	A	G	A	T	K	G	G	G	C	T	G	C	A	A	G	T	C	A	C	G	G	A	A	G	G	G	G	G	A	C	G	G	C	T	A	C	A	G	G	G	C	G
NE19542	RGON 2021	7	33	C	G	T	A	A	G	R	Y	T	G	A	G	C	T	C	C	A	A	G	T	C	A	C	G	G	A	A	C	G	G	G	G	A	C	G	G	C	G	G	T	R	G	G	T	C	C
NE19568	RGON 2021	3	26	T	G	T	A	A	G	A	T	G	G	A	G	C	T	C	C	W	A	G	T	C	A	T	G	G	A	A	G	G	G	A	G	A	C	G	G	Y	G	G	T	A	G	G	T	C	C
NE19572	RGON 2021	4	28	C	G	T	A	A	G	G	T	T	G	R	G	C	T	C	C	A	A	G	T	C	A	C	G	G	A	A	G	G	G	G	G	A	C	G	G	C	G	A	T	A	G	G	T	C	C
NE19576	RGON 2021	2	22	C	G	T	A	A	G	G	T	G	G	A	G	C	T	C	C	A	A	G	T	C	A	T	G	G	T	C	G	G	G	G	A	A	C	G	G	C	G	G	T	A	G	G	T	Y	G
NE19583	RGON 2021	4	24	C	G	A	A	A	G	G	T	G	G	A	R	C	T	C	C	A	A	G	T	T	A	C	G	G	A	A	G	G	G	G	A	C	C	G	G	C	G	G	T	A	G	G	T	C	G
NE19589	RGON 2021	3	26	C	G	T	A	A	G	A	T	G	G	A	G	C	T	C	C	A	A	G	T	C	A	T	G	G	A	C	G	G	G	G	G	A	C	A	G	C	G	G	T	A	G	G	T	C	G
NE19590	NRPN 2022, RGON 2021	4	26	C	G	T	A	A	G	A	Y	G	G	A	G	C	T	C	C	A	A	G	T	C	A	Y	G	G	A	A	G	R	G	G	G	A	C	G	G	C	G	R	T	A	K	G	T	C	G
NE19601	RGON 2021	7	35	C	G	T	A	A	R	A	T	G	T	G	G	C	T	C	C	A	A	G	T	C	A	C	G	G	A	A	C	G	C	G	G	A	C	G	G	C	G	G	T	A	G	G	T	C	G
NE19611	RGON 2021	3	26	C	G	T	A	A	G	G	T	T	G	A	G	C	T	C	C	A	A	T	T	C	A	T	A	G	T	A	G	G	G	G	G	A	C	G	G	C	G	G	T	A	G	G	T	C	G
NE19617	RGON 2021	5	29	C	G	T	A	A	G	A	T	G	G	A	G	C	T	C	C	A	A	G	T	C	A	T	A	G	A	A	G	G	G	G	G	A	C	G	G	C	G	G	T	A	G	G	T	Y	G
NE19618	RGON 2021	4	28	C	G	T	A	A	G	A	T	G	G	G	G	C	T	C	C	A	A	G	T	C	A	C	A	G	T	A	G	G	G	G	G	M	C	G	G	C	G	G	T	A	G	G	T	C	G
NE19619	RGON 2021	6	30	C	G	T	A	A	A	A	T	G	G	G	G	C	T	G	C	A	A	G	T	C	A	T	G	G	A	A	G	G	C	G	G	A	C	G	G	C	G	G	C	A	G	G	T	T	G
NE19638	SRPN 2022, RGON 2021	6	29	C	G	T	A	T	R	A	T	G	T	G	G	C	T	C	C	A	A	G	Y	C	A	T	R	A	T	A	G	G	G	G	G	A	C	G	G	C	G	G	T	A	G	G	T	C	G
NE20428	RGON 2022	4	27	C	G	T	A	A	G	R	C	G	G	A	G	Y	T	C	C	A	A	G	T	C	A	C	G	G	A	A	G	G	G	G	G	A	C	G	G	C	G	G	T	R	G	G	T	C	G
NE20432	RGON 2022	4	27	C	G	T	A	A	A	G	Y	G	G	A	G	C	T	C	C	A	A	G	T	C	A	T	G	G	A	C	G	G	G	A	G	A	C	G	G	C	G	G	Y	R	G	G	T	C	G
NE20434	RGON 2022	4	27	C	G	T	A	T	G	R	T	G	G	A	G	C	C	C	C	A	A	G	T	C	R	T	G	G	A	C	S	G	C	R	G	A	C	G	K	C	G	G	T	A	G	G	T	C	C
NE20448	RGON 2022	5	28	C	G	T	A	A	A	A	T	G	G	A	G	C	T	C	C	T	A	G	T	C	A	C	G	G	A	C	C	G	G	G	A	A	C	G	G	C	G	G	T	A	G	G	T	C	G
NE20450	RGON 2022	7	27	C	G	T	A	A	R	A	T	K	G	A	G	C	T	C	C	A	A	K	T	C	A	Y	G	A	A	A	C	R	G	G	R	A	C	R	G	T	G	G	C	G	G	G	T	C	G
NE20453	RGON 2022	3	28	C	G	T	A	A	G	A	T	G	G	A	G	C	T	C	C	A	A	G	T	C	A	T	G	G	A	A	G	G	G	G	G	A	C	G	G	C	G	G	T	A	G	G	T	C	G
NE20455	RGON 2022	4	29	C	G	T	A	A	A	A	Y	G	G	A	G	C	T	C	C	A	A	G	T	C	G	T	G	G	A	A	G	G	S	G	G	A	C	G	G	C	G	A	T	R	G	G	T	C	G
NE20462	RGON 2022	4	30	C	G	T	A	A	A	A	T	T	G	A	G	C	T	C	C	A	A	G	T	C	A	T	G	G	W	A	G	G	G	R	G	A	C	G	G	C	G	G	T	A	G	G	T	C	G
NE20469	RGON 2022	2	27	C	G	T	A	A	G	A	T	G	G	A	G	C	T	G	C	A	A	T	T	C	A	T	G	G	A	A	G	G	G	G	G	A	C	G	G	C	G	G	T	A	G	G	G	T	G
NE20501	RGON 2022	4	28	T	G	T	A	A	G	A	T	G	G	A	A	C	T	C	C	A	A	G	T	C	A	T	G	G	A	A	G	G	C	G	G	A	C	G	G	C	G	G	T	A	G	G	T	T	G
NE20517	RGON 2022	4	29	T	G	T	A	A	G	A	T	G	G	A	G	C	T	C	C	A	A	G	T	C	A	T	G	G	A	A	G	G	G	G	G	A	C	G	G	C	G	G	T	A	G	G	K	C	G
NE20522	RGON 2022	4	28	T	G	T	A	A	G	A	C	G	G	A	G	C	T	C	C	A	A	G	T	C	A	C	G	G	A	C	G	G	G	G	G	A	C	G	G	C	G	G	T	A	G	G	K	C	G
NE20531	RGON 2022	5	28	T	G	T	A	A	A	A	T	G	G	A	G	C	T	C	C	A	A	G	T	C	A	T	A	G	A	A	G	G	G	G	G	A	C	G	G	Y	G	G	T	A	G	G	T	C	S
NE20543	RGON 2022	4	27	C	G	T	A	A	A	A	T	G	G	A	G	C	T	C	C	A	A	G	C	C	A	T	G	G	A	A	G	G	G	G	G	A	C	A	G	C	G	G	T	A	G	G	T	C	G
NE20553	RGON 2022	6	30	C	G	T	A	A	G	A	C	T	G	A	G	C	T	C	C	A	A	G	T	C	A	T	G	G	A	A	C	G	G	G	G	M	C	G	G	C	G	G	T	A	K	G	T	C	G
NE20557	RGON 2022	5	30	C	G	T	A	A	G	A	T	G	G	A	G	C	T	C	C	A	A	G	T	C	A	T	G	G	A	A	G	G	G	G	G	A	C	A	G	T	G	G	T	A	G	G	T	C	G
NE20558	RGON 2022	6	29	C	G	T	A	A	A	A	C	G	G	A	G	C	T	C	C	A	A	G	T	C	A	T	G	G	A	A	G	G	G	G	G	A	C	G	G	T	G	G	C	G	G	G	T	C	G
NE20568	RGON 2022	7	28	C	G	T	A	A	G	A	C	G	G	A	G	C	T	C	C	A	A	G	T	C	A	T	A	G	A	A	G	G	G	G	R	C	C	G	T	C	G	G	T	A	G	G	T	C	S
NE20603	RGON 2022	6	30	C	G	A	A	A	G	A	T	G	K	G	G	C	T	C	C	A	A	G	T	C	A	T	G	A	A	A	G	A	G	G	G	A	C	G	G	C	G	G	T	A	G	R	K	C	G
NE20608	RGON 2022	5	31	C	G	T	A	A	G	A	T	G	G	G	G	C	T	G	C	A	A	G	T	C	A	T	G	G	A	A	G	G	C	G	G	A	C	G	G	C	G	G	T	A	G	G	T	C	C
NE20620	RGON 2022	7	31	C	G	T	A	A	A	A	T	G	T	G	G	C	T	C	C	A	A	G	T	C	A	T	G	G	A	A	G	G	G	G	G	A	C	G	G	C	G	G	Y	A	G	G	T	C	S
NE20626	RGON 2022	3	28	C	G	T	A	A	G	G	T	G	G	A	G	C	T	C	C	A	A	G	T	C	A	Y	G	G	A	A	G	G	G	G	G	A	C	G	G	C	G	G	T	A	G	G	T	C	G
NE20628	RGON 2022	9	30	C	G	T	A	A	A	A	C	G	G	A	G	C	T	G	C	A	A	G	T	C	A	T	A	G	A	C	G	G	S	G	G	A	C	G	G	Y	G	G	C	G	T	G	T	C	G
NE20635	RGON 2022	4	29	C	A	T	A	A	G	A	T	G	K	R	G	C	T	G	C	A	A	G	T	C	A	T	A	G	A	A	G	G	G	G	G	A	C	G	K	C	G	G	T	A	G	A	G	C	G
NF00108	RGON 2021	4	32	C	G	T	A	A	G	G	T	G	G	A	G	C	T	C	C	A	A	G	T	C	A	T	G	G	W	A	G	G	G	G	G	A	C	G	G	T	G	G	T	A	G	A	G	C	G
NF96131	RGON 2021	4	29	C	G	T	A	A	G	A	T	G	G	R	G	C	T	G	T	A	A	G	T	C	A	T	G	G	A	A	G	G	G	G	G	A	C	G	G	C	G	G	T	A	G	G	T	T	G
NF97109E	RGON 2021	2	25	C	G	T	A	A	G	A	T	G	G	A	G	C	T	C	C	A	A	K	T	C	A	T	G	G	A	A	G	G	G	G	G	A	C	G	G	C	G	G	T	R	G	G	T	C	C
NF97109H	RGON 2021	2	27	C	G	T	A	A	G	A	T	G	G	A	G	C	T	G	Y	A	A	K	T	C	A	T	G	G	A	A	G	G	G	G	G	A	C	G	G	C	G	G	T	A	G	G	T	C	G
NF97112D	RGON 2021	3	29	C	G	T	A	A	G	A	T	G	G	A	G	C	Y	C	C	A	A	G	T	C	A	T	G	G	T	A	G	G	G	R	G	A	C	G	G	C	G	G	T	G	G	A	G	C	G
NF99117	SRPN 2021, RGON 2021	5	26	C	A	T	A	A	G	A	T	G	G	A	G	C	T	C	C	A	A	T	T	C	A	T	G	G	A	A	G	A	C	G	R	C	C	R	G	C	G	G	T	A	G	G	G	C	G
NHH17450	SRPN 2021	3	24	C	G	T	A	A	G	G	T	G	G	A	G	C	T	C	C	A	A	G	T	C	A	C	G	G	A	A	G	G	G	G	A	C	C	G	G	C	G	G	T	A	G	G	T	C	S
NHH17612	NRPN 2021, SRPN 2021	3	28	C	G	T	A	A	G	G	T	G	G	A	G	C	T	C	C	A	A	G	T	C	A	C	G	G	A	A	G	G	G	G	A	A	C	G	G	C	G	G	T	A	G	G	T	C	G
NHH19651	RGON 2021	5	29	C	G	T	A	W	A	A	T	G	G	A	G	C	T	C	C	A	A	G	T	C	A	T	G	G	A	A	G	G	G	G	G	A	C	G	G	C	G	G	T	A	G	G	T	C	G
NHH19654	RGON 2021	5	31	C	G	T	A	A	G	A	T	K	G	A	G	C	T	C	C	A	A	G	T	C	A	C	G	G	A	A	C	G	G	G	G	A	C	G	G	C	G	A	T	A	G	G	T	C	C
NHH19655	RGON 2021	3	28	C	G	T	A	A	G	G	Y	G	G	R	G	C	T	C	C	A	R	G	T	C	A	T	G	G	T	A	G	G	G	G	G	A	C	G	G	T	G	G	T	A	G	G	T	C	G
NHH19668	NRPN 2022, SRPN 2022, RGON 2021	4	26	C	G	T	A	T	G	A	T	G	G	A	G	C	T	C	C	A	A	G	T	C	A	Y	G	G	A	A	G	G	G	G	A	C	C	G	G	C	G	G	T	A	G	G	T	C	S
NHH20651	RGON 2022	7	32	T	G	A	A	A	G	A	C	T	G	A	G	C	T	C	C	A	A	G	T	C	A	C	A	G	A	A	G	G	G	G	A	A	C	G	G	C	G	G	T	A	G	G	T	C	C
NHH20659	RGON 2022	3	25	C	A	T	A	A	G	A	T	G	G	A	G	C	T	C	C	A	A	T	T	C	A	T	G	A	T	A	C	A	G	G	G	A	C	G	G	C	G	G	T	A	G	G	T	C	G
NHH20660	RGON 2022	7	30	C	G	A	A	A	A	A	C	G	G	A	G	C	T	C	C	A	A	G	T	C	A	C	A	G	A	A	G	G	G	G	G	A	C	G	G	C	G	G	T	A	G	G	T	Y	G
NHH20662	RGON 2022	5	24	C	G	T	A	A	A	A	C	G	G	A	G	C	T	C	C	A	A	G	T	C	A	C	G	G	A	A	G	R	G	G	A	A	C	G	K	C	G	G	T	A	G	G	T	Y	G
NHH20668	RGON 2022	4	29	C	G	T	A	A	G	G	T	G	G	A	G	C	T	C	C	A	A	G	T	C	A	C	A	G	A	A	G	G	S	G	G	A	T	G	G	C	T	G	C	G	G	G	T	C	C
NHH20669	RGON 2021, RGON 2022	3	23	T	G	T	A	A	G	G	T	K	G	A	G	C	T	C	C	A	A	G	T	C	A	C	R	G	A	C	G	G	G	G	A	A	C	G	G	C	G	G	C	G	G	G	T	C	S
NI17410	NRPN 2022, SRPN 2022	4	29	C	R	T	A	A	G	A	T	G	G	A	G	C	T	C	C	A	A	G	T	C	A	C	G	R	A	A	G	G	G	G	G	A	C	G	G	C	G	G	T	A	G	G	T	C	G
NUSAKA15-3	SRPN 2021	3	25	C	G	T	A	T	R	A	T	G	G	A	G	C	T	C	C	A	A	G	T	C	A	T	G	G	A	A	G	G	G	G	G	A	C	G	G	C	G	G	T	A	G	G	G	T	G
NW17620	NRPN 2021	4	33	C	G	T	A	A	G	A	T	T	G	A	G	C	C	C	C	A	A	G	T	C	A	Y	G	G	A	A	G	G	G	G	G	A	C	G	G	C	G	G	T	A	G	G	T	C	C
OK12716W-Composite-I	SRPN 2021	6	26	C	G	T	A	A	G	G	T	T	G	A	G	C	T	C	C	A	A	G	T	C	A	T	G	A	A	A	G	G	G	G	A	C	C	A	G	C	T	G	C	G	G	G	G	C	G
OK15DMASBx7-ARS-6-8	SRPN 2021	2	27	C	G	T	T	A	G	G	T	G	G	A	G	C	T	C	C	A	A	G	T	C	A	C	G	G	A	A	G	R	G	G	A	C	T	G	G	C	G	G	T	A	G	G	T	C	C
OK15MASBx7-ARS-8-20	SRPN 2021	4	30	C	G	T	T	A	G	G	T	G	G	A	G	C	T	G	T	A	A	G	T	C	A	T	G	G	A	A	G	G	G	G	G	A	C	G	G	T	G	G	T	A	G	G	G	C	G
OK15MASBx7-ARS-8-29	SRPN 2021	5	29	C	G	T	A	A	G	G	T	G	G	A	G	C	T	G	T	A	A	G	T	C	A	Y	G	G	A	C	G	G	G	G	G	A	C	G	G	T	G	G	T	A	G	G	G	C	G
OK16107155-18HR-1	RGON 2021	4	26	C	G	T	A	A	G	G	T	G	G	A	G	C	T	C	C	A	A	G	T	C	A	C	G	G	A	C	G	G	G	G	G	A	C	G	G	T	G	G	T	A	G	G	T	C	G
OK16107155-18HR-2	RGON 2021	4	30	C	G	T	A	A	G	A	T	G	G	A	G	C	T	G	T	A	A	T	T	C	A	C	G	G	A	C	G	G	G	G	G	A	C	G	G	T	G	G	C	R	G	G	G	C	G
OK16D101237	SRPN 2022	4	27	T	G	T	A	A	R	A	T	T	G	A	G	C	T	C	C	A	R	G	T	C	A	T	G	G	A	A	G	A	G	G	G	A	C	G	K	C	G	G	T	A	G	G	G	T	G
OK18205	RGON 2022	4	27	Y	G	A	A	A	G	G	T	G	G	A	G	C	T	C	C	A	A	G	T	C	A	T	G	G	A	A	G	G	G	G	A	A	C	G	G	C	G	G	T	A	G	G	T	C	C
OK18510	SRPN 2021, SRPN 2022, RGON 2021	5	26	C	G	T	A	A	G	R	T	T	G	A	G	C	T	C	C	A	A	K	T	T	A	T	G	A	A	A	G	G	G	G	R	A	Y	R	G	C	G	G	T	A	G	G	G	C	G
OK19105096	RGON 2021	4	28	C	G	T	A	A	G	A	T	T	G	A	G	C	T	G	C	A	A	G	T	C	A	T	G	G	A	A	G	G	G	G	A	A	C	G	G	C	G	G	C	G	G	G	T	C	G
OK19105121	RGON 2021	4	30	C	A	T	A	A	G	A	T	G	G	A	G	C	T	C	C	A	A	G	T	C	A	C	G	G	T	A	G	G	G	G	G	A	Y	G	G	C	G	G	T	A	G	G	T	C	G
OK19105122	RGON 2021	4	30	C	G	T	A	A	G	A	T	G	G	A	G	C	T	C	C	A	A	G	T	C	A	C	A	G	A	C	G	G	G	G	G	A	C	G	G	C	G	G	T	A	G	G	G	C	G
OK19105126	RGON 2021	3	27	C	G	T	A	A	G	A	T	G	G	A	G	C	T	C	C	A	R	G	C	C	A	C	R	G	A	C	G	G	G	G	R	A	C	G	G	C	G	G	T	A	G	G	G	C	G
OK19105130F	RGON 2021	4	30	C	G	T	A	A	G	A	T	G	G	A	G	C	T	C	C	A	A	G	T	C	A	T	A	G	A	A	G	G	G	G	G	A	T	A	G	C	G	G	T	A	G	G	G	C	G
OK19105134F	RGON 2021	5	33	C	G	T	A	A	G	A	T	G	G	A	G	C	T	C	C	A	A	G	T	C	A	T	A	G	A	A	G	G	G	G	G	A	T	G	G	C	G	G	T	A	G	A	G	C	G
OK19P808	SRPN 2022	2	26	C	G	T	A	A	G	G	T	G	G	A	G	C	T	C	C	A	A	G	C	C	A	T	G	G	T	A	G	G	G	G	G	A	C	G	G	C	T	G	T	A	G	G	T	C	G
OK20004	RGON 2021	4	28	C	G	T	A	A	G	G	T	G	G	A	G	C	C	S	C	A	A	G	T	C	A	T	G	G	A	A	G	G	G	G	A	A	C	G	G	T	G	G	C	A	G	G	G	C	G
OK20005	RGON 2021	2	23	C	G	T	A	A	G	G	T	G	G	A	G	C	C	C	C	A	A	T	T	C	A	C	G	G	A	A	G	G	G	G	A	C	C	A	G	C	G	A	T	A	G	G	K	T	G
OK20007	RGON 2021	4	26	C	G	T	A	A	G	G	T	G	G	A	G	C	T	C	C	A	A	G	T	C	A	T	G	G	A	A	G	G	G	G	A	A	C	G	G	T	G	G	C	A	G	G	T	Y	G
OK20008	RGON 2021	4	26	C	A	T	A	A	G	G	T	G	G	A	G	C	T	C	C	A	A	G	T	C	A	T	G	G	A	C	C	G	G	G	G	A	C	G	G	C	G	G	T	A	G	G	K	C	G
OK20026	RGON 2021	5	26	C	G	T	A	A	G	G	T	T	G	A	G	C	T	C	C	A	A	G	T	C	A	T	G	G	A	C	G	G	G	G	G	A	T	G	G	T	G	G	T	R	G	G	T	C	G
OK20029	RGON 2021	4	25	C	G	T	A	A	G	A	T	G	G	A	G	C	T	C	C	A	A	G	T	C	A	T	G	G	A	C	G	G	G	G	G	A	Y	G	G	T	G	G	C	G	G	G	G	C	G
OK20030	RGON 2021	4	24	C	G	T	A	A	G	A	T	G	G	A	G	C	T	C	C	A	A	G	T	C	A	T	G	G	A	C	G	G	G	G	G	A	C	G	G	T	G	G	C	G	G	G	G	T	G
OK20033	RGON 2021	4	25	C	G	T	A	A	G	A	T	G	G	A	G	C	T	C	C	A	A	G	T	C	A	T	G	G	A	C	G	G	G	G	G	A	Y	G	T	T	G	G	T	A	G	G	G	C	G
OK20041	RGON 2021	6	30	C	G	T	A	A	R	A	T	G	G	A	G	C	T	C	C	A	A	G	T	C	A	T	A	G	A	C	G	G	C	G	G	A	C	G	G	T	G	G	T	A	G	G	G	C	G
OK20042	RGON 2021	3	27	C	G	T	A	A	R	A	T	G	G	A	G	C	T	C	C	A	A	T	T	C	A	T	A	G	A	C	G	G	G	G	G	A	C	G	G	Y	G	G	T	A	G	G	G	C	G
OK20043	RGON 2021	4	26	C	G	A	A	A	G	A	T	G	G	A	G	C	T	C	C	A	A	T	T	C	A	T	A	G	A	C	G	G	G	G	G	A	C	G	G	C	G	G	T	A	G	G	G	C	G
OK20044	RGON 2021	5	33	C	G	T	A	A	G	A	T	G	K	G	G	C	T	G	T	A	A	G	T	T	A	Y	G	G	A	A	G	G	G	R	R	A	C	G	G	C	G	G	T	A	G	A	G	C	G
OK20046	RGON 2021	4	28	C	G	T	A	A	A	A	T	K	G	A	G	C	T	C	C	A	A	G	T	C	A	T	G	G	A	C	G	G	G	G	G	A	Y	G	G	C	G	G	T	A	G	G	G	C	G
OK20047	RGON 2021	5	30	C	G	T	A	T	A	A	T	G	G	A	G	C	T	C	C	A	A	G	T	C	A	T	G	G	A	C	G	G	G	G	G	A	Y	G	G	T	G	G	T	A	G	A	G	C	G
OK20048	RGON 2021	4	30	C	G	T	A	A	R	A	T	G	G	A	G	C	T	C	C	A	A	G	T	C	A	T	G	G	A	C	G	G	G	G	G	A	T	G	G	T	G	G	T	A	G	R	G	C	G
OK20050	RGON 2021	5	30	C	G	T	A	A	G	A	T	G	G	A	G	C	T	C	C	A	A	G	T	C	A	T	A	A	A	C	G	G	G	G	G	A	T	G	G	C	G	G	T	A	G	G	G	C	G
OK20D78S015	SRPN 2022	4	27	C	G	T	A	A	G	A	T	G	G	A	G	C	T	C	C	A	A	G	T	C	A	T	G	G	A	A	G	A	G	G	A	A	C	G	G	C	G	G	T	A	G	G	G	C	G
OK21DTR1703-3	RGON 2022	3	30	C	G	T	A	A	G	A	T	K	G	A	G	C	T	C	C	A	G	T	Y	C	A	T	G	G	A	A	G	G	G	G	G	A	C	G	G	C	G	G	T	A	G	G	G	C	C
OK21DTR1703-33	RGON 2022	3	30	C	G	T	A	A	G	A	T	G	G	A	G	C	T	C	C	A	R	G	T	C	A	T	G	G	A	C	G	G	G	G	G	A	Y	G	G	C	G	G	T	A	G	G	G	C	C
OK21DTR1703-59	RGON 2022	4	31	C	G	T	A	A	G	A	T	G	G	A	G	C	T	C	C	W	R	G	T	C	A	C	G	G	A	A	G	G	G	G	G	A	C	G	G	T	G	G	T	A	G	G	G	C	G
OK21DTR1704-61	RGON 2022	5	32	C	G	T	A	A	G	A	T	G	G	A	A	C	T	C	C	A	G	G	T	C	A	C	G	G	A	A	G	G	G	G	A	A	C	G	G	T	G	G	T	A	G	G	G	C	C
OK21DTR1705-117	RGON 2022	4	28	C	G	T	A	A	G	G	T	G	G	A	G	C	T	C	C	A	G	G	T	C	A	C	G	G	A	A	G	G	G	G	A	C	C	G	G	C	G	G	T	A	G	G	G	C	C
OK21DTR1707-41W	RGON 2022	6	29	C	G	T	A	A	G	G	C	T	G	A	G	C	T	G	T	A	A	G	T	C	A	T	G	G	A	A	G	G	G	G	A	A	C	G	G	C	G	G	T	A	G	G	T	C	G
OK21DTR1708-11	RGON 2022	4	28	C	G	T	T	A	G	G	T	G	G	A	A	C	T	C	C	A	A	G	T	C	A	C	G	G	A	A	G	G	G	G	G	A	C	A	G	T	G	G	T	A	G	G	G	C	G
OK21DTR1708-52	RGON 2022	7	32	C	G	T	A	A	G	A	T	G	G	G	G	C	T	C	T	A	A	G	T	C	A	C	G	G	A	A	G	G	G	G	A	A	C	G	G	T	G	G	T	A	G	G	T	C	G
OK21DTR1709-106	RGON 2022	3	26	C	A	T	A	A	G	A	T	G	G	A	G	C	T	C	C	T	A	G	T	C	A	T	G	G	T	A	G	G	G	G	A	A	C	G	G	T	G	G	T	A	G	G	G	C	G
OK21DTR1709-51	RGON 2022	4	30	C	G	T	A	A	G	A	T	G	G	R	G	C	T	C	C	A	A	G	T	C	A	C	G	G	A	A	G	G	G	G	G	A	C	G	G	C	G	G	T	A	G	G	T	C	G
OK21DTR1709-74	RGON 2022	7	33	C	G	T	A	A	G	A	T	G	G	A	G	C	T	C	C	A	G	G	T	C	A	T	G	A	A	A	G	G	G	G	A	A	C	G	G	C	G	G	T	A	G	G	T	C	C
OK21DTR1711-102	RGON 2022	2	28	C	G	T	A	A	G	A	T	G	G	A	G	C	T	C	C	A	R	T	T	C	A	T	G	G	A	A	G	G	G	G	G	A	C	G	G	C	T	G	T	A	G	G	G	C	C
OK21DTR1711-23	RGON 2022	5	32	C	G	T	A	A	G	A	T	G	G	G	G	C	T	C	C	A	R	G	T	C	A	C	G	G	A	A	G	G	C	G	G	A	C	G	G	C	G	G	T	A	G	G	G	C	C
OK21DTR1711-47	RGON 2022	5	32	C	G	T	A	A	G	A	T	G	G	A	G	C	T	C	C	A	G	G	T	C	A	C	G	A	A	C	G	G	G	G	G	A	C	G	G	C	G	G	T	A	G	G	G	C	C
OK21DTR1712-2	RGON 2022	3	30	C	G	T	A	A	G	A	T	G	G	A	G	C	T	C	C	A	A	G	T	C	A	T	A	G	T	A	G	R	G	G	G	A	C	G	G	C	G	G	T	A	G	G	G	C	G
OK21DTR1712-34	RGON 2022	5	31	C	G	T	A	A	G	A	T	T	G	A	G	C	T	C	C	A	A	G	T	C	A	T	G	G	A	A	G	G	G	G	G	A	C	G	G	C	G	G	T	A	G	G	T	C	C
OK21DTR1712-69	RGON 2022	6	32	C	G	T	A	A	G	A	T	T	G	A	G	C	T	C	C	A	A	G	T	C	A	C	A	G	A	A	G	G	G	G	G	A	C	G	G	C	G	G	T	A	G	G	T	C	C
OK21DTR1712-96	RGON 2022	4	29	C	G	T	A	T	R	A	T	G	G	A	G	C	T	C	C	A	A	G	T	C	A	C	G	G	A	A	G	G	G	G	G	A	C	G	G	C	G	G	T	A	G	G	T	C	G
OK21DTR1713-69	RGON 2022	1	27	C	G	T	T	A	G	A	T	G	G	A	G	C	T	C	C	A	G	T	T	C	A	T	G	G	T	A	G	G	G	G	G	A	C	G	G	C	G	G	T	A	G	G	K	C	C
OK21DTR1714-20	RGON 2022	4	30	C	G	T	A	A	G	A	T	G	G	A	G	C	T	C	C	A	R	T	T	C	A	T	G	A	A	A	G	G	G	G	G	A	C	G	G	C	G	G	T	A	G	G	T	C	G
OK21DTR1714-31	RGON 2022	4	31	C	G	T	A	A	G	A	T	G	G	R	G	C	T	C	C	A	R	G	T	C	A	C	A	G	T	A	G	G	G	G	G	A	C	G	G	C	G	G	T	A	K	G	T	C	S
OK21DTR1714-76	RGON 2022	4	30	C	G	T	A	A	G	A	T	G	G	A	G	C	T	C	C	A	R	G	T	C	A	T	A	G	T	A	G	G	G	G	G	A	C	G	G	C	G	A	T	A	G	G	G	C	G
OK21DTR1715-18	RGON 2022	4	28	C	G	T	A	A	G	A	T	G	G	A	G	C	T	C	C	A	A	G	T	C	A	C	G	G	A	A	G	G	G	G	A	C	C	G	G	C	G	G	T	A	G	G	T	C	G
OK21DTR1715-58	RGON 2022	3	26	C	G	T	W	A	G	A	T	G	G	A	G	C	T	C	C	A	A	G	T	C	A	C	G	G	T	A	G	G	G	G	A	C	C	G	G	T	G	A	T	A	G	G	T	C	G
OK21DTR1721-147W	RGON 2022	4	29	C	G	T	A	A	A	A	T	G	G	A	G	C	T	C	C	A	A	G	T	C	G	T	G	G	A	A	G	G	G	G	G	A	C	G	G	C	G	G	T	A	G	G	T	T	G
OK21DTR1721-63W	RGON 2022	4	28	C	G	T	A	A	A	A	T	K	G	A	G	C	T	C	C	A	A	G	T	C	G	C	G	G	A	A	G	G	G	G	A	C	C	G	G	C	G	G	T	A	G	G	K	Y	G
OK21DTR1722-26	RGON 2022	3	28	C	G	T	A	A	G	A	T	T	G	A	G	C	T	C	C	A	A	T	T	C	A	C	G	G	A	A	G	G	G	G	A	A	C	G	G	C	G	G	T	A	G	G	T	C	G
OK21DTR1723-15W	RGON 2022	3	29	C	G	T	A	A	G	A	T	T	G	A	G	C	T	C	C	T	A	K	T	C	G	T	G	G	A	A	G	G	G	G	A	A	C	G	G	C	G	G	T	A	G	A	G	C	G
OK21DTR1724-63W	RGON 2022	4	29	C	G	T	A	A	A	A	T	G	G	A	G	C	T	C	C	A	A	G	T	C	A	T	G	G	A	A	S	A	G	G	A	A	C	G	G	C	G	G	T	A	G	G	T	C	G
OKP17D101A062	RGON 2021	6	32	C	G	T	A	A	G	A	T	T	G	A	G	C	T	C	T	A	A	G	T	C	A	C	G	G	A	A	C	A	G	G	G	A	C	G	G	C	G	G	T	A	G	G	G	C	G
OKP17D101A093	RGON 2021	2	24	C	G	T	A	A	G	G	T	G	G	A	G	C	C	C	C	A	A	T	T	C	A	C	G	G	A	A	G	A	G	G	A	A	C	G	G	C	G	G	T	A	G	G	T	C	G
OKP17D101A350	SRPN 2021, RGON 2021	6	30	C	G	T	A	A	G	A	T	T	G	A	G	C	T	C	C	A	A	G	T	C	A	C	G	G	A	A	C	A	G	G	G	A	C	G	G	C	G	G	C	G	T	G	G	T	G
OKP17D101A666	SRPN 2022, RGON 2021	6	29	C	G	T	A	A	G	G	T	T	G	A	G	C	Y	S	Y	A	A	K	T	C	A	T	A	A	A	A	G	R	G	R	A	A	C	G	G	T	T	R	T	A	G	G	K	C	G
OKP17D101F240	RGON 2021	4	25	C	G	T	A	A	G	A	T	T	G	A	G	C	T	C	C	A	A	G	T	C	A	T	G	G	A	A	G	G	G	G	A	C	C	G	G	C	T	G	C	G	G	G	T	C	C
ON1366277	RGON 2021	4	29	C	G	T	A	A	G	A	T	G	G	A	G	C	T	C	C	A	A	G	T	C	A	T	G	G	T	A	G	G	G	G	G	A	C	G	G	T	G	G	T	A	G	G	K	C	G
ON13P016	SRPN 2021, RGON 2021	4	29	C	G	T	A	A	G	A	T	G	G	A	G	C	T	C	C	A	A	G	T	C	A	T	G	G	T	A	G	G	G	G	G	A	C	G	G	T	G	G	T	A	G	G	G	C	G
ON141266059	RGON 2021	3	25	C	G	T	A	A	G	G	T	G	G	A	G	C	T	C	C	A	A	G	T	C	A	T	R	G	A	A	G	G	G	G	G	A	C	G	G	C	G	G	T	A	G	G	K	C	G
ON141268028	RGON 2021	5	30	C	G	T	A	A	G	A	T	G	K	G	G	C	T	C	C	A	A	G	T	C	R	Y	G	R	A	A	G	G	G	G	A	A	C	G	G	C	G	G	T	A	G	G	G	C	G
ON141268148	RGON 2021	3	27	C	G	T	A	A	G	A	T	G	G	A	G	C	T	C	C	A	A	G	T	C	A	T	G	G	A	A	G	G	G	G	A	A	C	G	G	C	G	G	T	A	G	G	T	C	G
ON141269174	RGON 2021	3	25	Y	G	T	A	A	G	G	T	G	G	A	G	C	T	C	C	A	A	G	T	C	A	T	G	G	A	A	G	G	G	G	G	A	C	G	G	C	G	G	T	A	G	R	T	C	G
ON1565230	RGON 2021	5	31	C	G	T	A	A	G	A	T	T	G	A	G	C	T	C	C	A	A	G	T	C	A	T	G	G	A	A	G	G	G	G	G	A	C	G	G	T	T	G	T	A	G	G	T	C	G
ON1567040	RGON 2021	4	28	C	G	T	A	A	G	A	T	T	G	A	G	C	T	C	C	A	A	G	T	C	A	T	G	G	A	A	G	G	G	G	G	A	C	G	G	C	G	G	T	A	G	G	T	C	G
ON1568288	RGON 2021	6	32	C	G	T	A	A	G	A	T	T	G	A	G	C	T	C	C	A	A	G	T	C	A	T	A	G	A	A	G	R	G	G	G	A	C	G	G	C	T	G	T	A	G	G	G	C	G
Overland	NRPN 2021, NRPN 2022, RGON 2021, RGON 2022	3	21	C	G	T	A	A	R	R	Y	G	G	A	G	C	T	C	C	A	A	G	Y	C	A	C	G	G	A	M	G	G	G	G	G	A	C	G	G	C	G	A	C	R	G	G	T	C	G
PSB13NEDH-14-83	NRPN 2021	3	27	C	G	T	W	A	G	A	C	G	G	A	G	C	T	C	C	A	A	G	T	C	A	C	G	G	A	C	G	G	G	G	G	A	C	G	G	C	G	G	C	G	G	G	T	C	G
Scout66	SRPN 2021, SRPN 2022	1	24	C	G	T	T	A	G	A	T	G	G	G	A	C	T	C	C	A	A	K	T	C	A	C	G	G	T	C	G	G	G	G	G	A	C	G	G	Y	T	G	T	A	G	G	T	C	G
SD15004-2	NRPN 2021	4	24	T	G	T	A	W	G	G	T	G	G	G	G	C	T	C	C	A	A	G	T	C	A	T	G	G	A	A	G	R	G	G	G	A	C	G	G	C	G	A	T	A	G	G	T	C	G
SD15007-11	NRPN 2021, NRPN 2022	5	28	C	G	T	A	A	A	A	T	G	T	R	G	C	T	C	C	A	A	K	T	C	A	T	A	G	T	A	G	G	G	G	G	A	C	G	G	C	G	R	T	A	G	G	T	C	G
SD15007-5	NRPN 2021, NRPN 2022	8	34	C	G	T	A	A	A	A	T	G	T	G	G	C	T	C	C	A	A	G	T	C	A	C	A	A	T	A	G	G	G	G	G	A	C	G	G	C	G	G	T	A	G	G	T	C	G
SD15035-2	NRPN 2021, NRPN 2022	4	27	C	G	W	A	A	A	A	Y	G	G	A	G	C	T	C	C	A	A	T	T	C	A	T	G	G	A	C	G	G	G	G	G	A	C	G	G	C	G	G	T	A	G	G	T	C	G
SD16008-7	NRPN 2021	6	31	C	G	T	A	T	G	A	T	G	G	A	A	C	T	C	C	A	A	G	T	C	A	C	A	A	A	A	C	G	G	G	G	A	C	G	G	C	G	G	T	A	G	G	T	C	C
SD17B032-1	NRPN 2021, NRPN 2022	5	29	T	G	T	A	A	A	A	T	G	G	A	G	C	T	C	C	A	A	G	C	Y	A	T	G	A	A	A	G	G	G	G	G	A	C	G	G	C	T	G	T	A	G	G	T	C	G
SD17B078-1	NRPN 2021	6	31	C	G	T	A	A	G	A	T	G	G	A	G	C	T	C	C	A	A	G	T	C	A	T	A	G	A	A	C	R	G	A	G	A	C	G	K	C	G	G	T	A	T	G	T	C	C
SD17B210-2	NRPN 2021, NRPN 2022	5	28	C	G	T	T	A	G	A	T	T	G	A	A	T	T	C	C	A	A	K	T	C	A	T	G	G	A	A	C	G	G	G	G	A	C	G	G	C	G	G	T	A	T	R	T	C	G
SD17B294-1	RGON 2021	4	27	C	G	T	A	A	R	A	C	G	G	A	G	C	Y	C	C	A	A	G	T	C	A	T	G	G	A	A	G	G	G	G	A	A	C	G	G	C	G	G	T	A	G	G	T	C	G
SD17B371-3	NRPN 2021	6	28	C	G	T	A	A	A	A	T	K	G	A	G	Y	T	C	C	A	A	G	C	C	A	Y	G	A	A	A	G	G	G	G	G	A	C	A	G	C	G	G	T	A	T	R	T	C	G
SD17B431-1	RGON 2021	6	32	C	G	T	A	A	A	A	C	G	G	A	G	C	T	C	C	A	A	G	T	C	A	C	G	G	A	A	G	G	G	G	G	A	C	G	G	C	G	G	T	A	G	G	T	C	G
SD18B001-7	RGON 2021	6	29	C	G	T	A	A	A	A	C	G	G	A	G	C	T	C	Y	T	A	G	C	C	A	T	G	G	A	A	G	G	G	G	G	A	C	G	G	C	G	G	T	A	G	G	T	C	G
SD18B003-11	RGON 2021	3	27	C	G	T	A	A	G	A	T	G	G	A	G	C	T	C	C	A	A	G	T	C	A	C	G	G	A	A	G	A	G	G	G	A	C	G	G	C	G	G	T	A	G	G	T	C	G
SD18B006-4	RGON 2021	6	30	C	G	T	A	A	G	A	C	G	G	G	G	C	T	C	C	A	G	G	T	C	A	T	G	G	A	C	G	G	G	G	G	A	C	G	G	C	G	G	T	A	G	G	T	C	G
SD18B007-1	RGON 2021	5	25	C	G	T	A	A	A	A	C	G	G	R	G	C	T	C	C	T	A	G	T	C	A	T	G	G	A	C	G	G	G	G	A	A	C	G	G	C	G	A	T	A	G	G	T	T	G
SD18B012-5	RGON 2021	3	27	C	G	T	A	A	G	A	T	G	G	A	G	C	T	C	C	A	A	G	T	C	A	T	G	G	A	A	G	G	G	G	G	A	C	G	G	C	G	G	T	A	G	G	T	C	G
SD18B016-5	RGON 2022	3	25	T	A	T	A	A	G	A	T	G	G	A	G	C	T	C	C	T	R	G	T	C	A	C	G	G	A	C	G	G	G	G	G	A	C	G	G	C	G	G	T	A	G	G	K	C	G
SD18B023-3W	RGON 2021	5	25	T	G	T	A	A	G	A	T	T	G	A	G	C	T	C	C	W	A	G	T	C	A	Y	G	G	A	A	C	R	G	G	R	A	C	G	G	C	G	G	T	A	G	G	T	C	G
SD18B023-8W	RGON 2021	8	34	C	G	T	A	A	G	A	T	G	T	G	G	C	T	C	T	A	A	G	T	C	A	T	G	G	A	A	G	G	G	G	G	A	C	G	G	C	G	G	T	A	T	A	T	C	G
SD18B025-8	NRPN 2021, NRPN 2022	8	29	C	G	T	A	A	R	R	T	G	G	A	A	Y	T	C	T	A	A	G	T	C	A	T	G	G	A	A	G	G	C	G	G	A	C	G	G	C	G	G	T	A	T	R	K	C	G
SD18B037-7	RGON 2021	5	29	C	G	T	A	A	A	A	C	G	G	A	G	C	T	C	C	A	A	G	T	C	A	T	G	G	A	A	G	G	G	G	G	A	C	G	G	C	G	G	T	A	G	G	T	C	G
SD18B038-2	RGON 2021	4	26	C	G	T	A	A	G	A	Y	T	G	G	G	C	T	C	C	A	A	T	T	T	A	C	G	G	A	C	G	G	G	G	G	A	C	G	T	C	G	G	T	A	G	G	G	T	G
SD18B042-6	RGON 2021	6	30	C	G	T	A	A	G	A	T	K	G	G	G	C	T	C	C	A	A	G	T	C	A	T	G	G	A	A	C	G	G	G	G	C	C	G	G	C	G	G	T	A	T	G	T	C	G
SD18B055-2	RGON 2022	7	30	C	G	T	A	A	G	G	T	T	T	G	G	C	T	C	C	A	A	G	T	C	A	T	G	G	A	A	C	G	G	G	G	A	C	G	G	C	G	G	T	A	K	G	T	C	G
SD18B061-4	RGON 2022	6	30	C	G	T	A	A	A	G	T	G	G	G	G	C	T	C	C	A	A	G	T	C	A	T	A	G	T	A	G	G	G	G	G	A	C	G	G	C	G	G	T	A	G	G	T	T	G
SD18B062-12	RGON 2022	8	35	C	G	T	A	A	A	A	C	G	T	G	G	C	C	C	C	A	A	G	T	C	A	T	G	G	A	C	G	G	G	G	G	A	C	G	G	C	G	G	T	A	G	G	G	C	C
SD18B067-9W	RGON 2021	5	29	C	G	T	A	T	G	A	C	G	G	A	G	C	T	C	C	A	A	G	T	C	A	T	A	G	A	A	G	G	G	G	G	A	C	G	G	C	G	G	T	A	G	G	T	C	G
SD18B069-9	RGON 2021	4	25	C	G	T	A	A	G	A	T	T	G	A	G	C	T	C	C	A	A	G	T	C	A	Y	G	G	A	A	G	G	G	G	G	A	C	G	G	C	G	G	C	G	G	G	T	T	G
SD18B072-2	NRPN 2022, RGON 2021	7	28	Y	G	T	A	A	G	A	T	G	T	G	G	C	Y	C	C	A	A	G	T	C	A	C	G	G	A	A	C	G	G	G	G	A	C	R	G	C	G	G	C	R	G	R	T	C	G
SD18B076-2	RGON 2021	5	29	C	G	T	A	A	A	A	C	G	G	A	G	C	T	C	C	A	A	G	T	C	A	T	G	G	A	A	G	G	G	G	G	A	C	G	G	C	G	G	T	A	G	G	T	C	G
SD18B083-8	NRPN 2022, RGON 2021	3	28	C	G	T	A	A	G	A	T	G	T	G	G	C	T	C	C	A	A	K	T	C	A	T	G	G	T	A	G	G	G	G	G	A	C	G	G	C	G	G	T	A	G	G	T	C	G
SD18B087-4	RGON 2021	5	29	C	G	T	A	A	G	A	T	T	G	A	G	C	T	C	C	A	A	G	T	C	A	C	A	G	A	A	G	R	G	G	G	A	C	R	G	C	G	G	T	A	G	G	T	C	G
SD18B113-1	RGON 2021	3	27	C	G	T	A	A	G	G	T	G	G	A	G	C	T	C	C	A	A	G	T	C	A	T	G	G	A	A	G	G	G	G	G	A	C	G	G	C	G	G	T	A	G	G	T	C	G
SD18C213-6	RGON 2021	4	29	C	G	T	A	A	G	A	T	G	G	A	G	C	T	C	C	A	A	G	T	C	A	T	G	G	A	A	G	G	G	G	G	A	C	G	G	C	G	G	T	A	G	G	T	C	G
SD18C249-3	RGON 2021	4	29	C	G	T	A	A	G	A	T	T	G	A	G	C	T	C	C	A	A	G	T	C	A	T	G	G	A	A	G	R	G	G	G	A	C	G	G	C	T	G	T	A	G	G	T	C	G
SD18C250-4	RGON 2021	5	31	C	G	T	A	A	G	A	T	K	T	G	G	C	T	C	C	A	A	G	T	C	A	T	G	G	A	C	S	G	G	G	G	A	T	G	G	C	G	G	T	A	G	G	G	C	G
SD18D035-6	RGON 2022	4	31	C	G	T	A	A	A	A	T	G	G	A	G	C	C	C	C	A	A	G	T	C	A	T	G	G	A	A	G	G	G	G	G	A	C	G	G	C	G	G	T	A	G	G	T	C	G
SD18D037-11	RGON 2022	6	30	C	G	T	A	A	A	A	C	G	G	A	G	C	T	C	C	A	A	G	T	C	A	T	G	A	A	A	G	G	G	G	G	A	C	G	G	C	G	G	T	A	G	G	T	C	G
SD18D042-3	RGON 2022	4	29	C	G	T	A	A	G	A	T	G	T	G	G	C	T	C	C	A	A	T	T	C	A	C	G	G	T	A	G	G	G	G	G	A	C	G	G	C	G	G	T	A	G	G	T	C	G
SD18D043-5	RGON 2022	5	27	T	G	T	A	A	A	A	C	G	G	A	G	C	T	C	C	A	A	G	T	C	A	T	G	G	A	M	G	G	G	G	A	A	C	G	G	C	G	G	T	A	G	G	T	C	G
SD18D074-11	RGON 2022	5	31	C	G	T	A	A	R	A	Y	G	T	G	A	C	T	C	C	A	A	G	T	C	A	T	G	G	A	A	S	G	S	G	G	A	C	G	G	C	G	G	T	A	G	G	G	C	C
SD18D080-2	RGON 2022	3	25	C	G	T	A	T	R	R	Y	G	G	R	G	C	T	C	C	A	A	G	T	C	A	T	G	G	A	A	G	G	G	G	G	A	C	G	G	C	G	G	T	A	G	G	T	C	G
SD19B002-1	RGON 2022	5	27	C	G	T	A	A	A	A	T	G	G	G	G	C	T	C	C	A	A	G	T	C	A	C	G	G	A	C	G	R	G	G	A	A	C	G	G	C	G	G	T	A	G	G	T	C	G
SD19B002-2	RGON 2021	5	31	C	G	T	A	T	R	A	T	K	G	G	G	C	T	C	C	A	A	G	T	C	A	T	G	G	A	A	C	G	G	G	G	A	C	G	G	C	G	G	T	A	G	G	G	C	C
SD19B004-1	RGON 2022	6	29	C	G	T	A	A	A	A	C	G	G	A	G	C	T	C	C	A	A	G	T	C	A	T	G	A	A	C	G	G	G	G	G	A	C	G	G	C	G	G	T	A	G	G	T	C	G
SD19B008-1	RGON 2021	6	32	C	G	T	A	A	A	A	C	G	G	A	G	C	T	C	C	A	A	K	T	C	A	C	A	A	A	A	G	G	G	G	G	A	C	G	G	C	G	G	T	A	G	G	T	C	G
SD19B011-2	RGON 2021, RGON 2022	5	30	C	G	T	A	A	R	A	C	G	K	G	G	C	T	C	C	A	A	K	T	C	A	C	G	G	A	A	G	G	G	G	G	A	C	G	G	C	G	G	T	A	G	G	T	Y	G
SD19B016-1	RGON 2022	6	29	C	G	T	A	W	A	A	C	G	G	A	G	C	T	C	C	A	A	G	T	T	A	T	G	G	A	A	G	G	G	G	G	A	C	G	G	C	G	G	T	A	G	G	T	C	G
SD19B017-5	RGON 2021	7	31	C	G	T	A	W	G	A	T	T	T	G	G	C	T	C	C	A	A	G	T	C	A	Y	G	G	A	A	C	G	G	G	G	A	C	G	G	C	G	G	T	A	G	G	T	C	G
SD19B019-2	NRPN 2022, RGON 2021	5	30	C	G	W	A	A	G	A	T	K	T	G	G	C	T	C	C	A	A	K	T	C	A	T	G	G	A	C	C	G	G	G	G	A	C	G	G	C	G	G	T	A	G	G	T	C	C
SD19B020-2	RGON 2021, RGON 2022	8	34	C	G	T	A	A	A	A	C	T	T	G	G	C	T	C	C	A	A	G	T	C	A	T	G	G	A	C	G	G	G	G	G	A	C	G	G	C	G	G	T	A	G	G	G	C	C
SD19B024-2	RGON 2022	3	27	C	G	T	A	A	G	G	T	G	G	A	G	C	T	C	C	A	A	G	T	C	A	T	G	G	A	A	G	G	G	G	G	A	C	G	G	C	G	G	T	A	G	G	T	C	G
SD19B033-2	NRPN 2022, RGON 2021	6	32	C	G	T	A	A	G	A	T	T	T	G	G	C	T	C	C	A	A	T	T	C	A	C	G	G	A	A	G	R	C	G	G	A	C	G	G	C	G	G	T	A	G	G	G	C	C
SD19B041-1	RGON 2021	7	32	T	G	A	A	A	A	A	T	K	T	G	G	C	T	C	C	A	A	G	T	Y	A	T	G	G	A	A	G	G	G	G	G	A	C	G	G	C	G	G	T	A	G	G	G	C	C
SD19B051-3	RGON 2022	4	27	T	G	T	A	A	G	A	T	G	G	A	G	C	T	C	C	A	A	T	T	C	A	T	G	G	A	C	G	G	C	G	G	A	C	G	G	C	G	G	T	A	G	G	T	C	G
SD19B057-1	RGON 2022	4	28	C	G	T	A	A	G	A	T	G	G	A	G	C	Y	C	C	A	A	G	T	C	G	T	R	G	A	A	G	G	G	G	G	A	C	G	G	C	G	G	T	A	G	G	T	T	G
SD19B087-1	RGON 2022	2	26	C	G	T	W	A	G	G	T	G	G	A	R	C	C	C	C	A	R	G	T	C	A	T	G	G	A	A	G	G	G	G	A	C	C	G	G	Y	T	G	T	A	G	G	G	C	C
SD19B089-3	RGON 2022	5	27	C	G	T	A	A	A	A	T	G	G	A	G	C	T	C	C	A	A	G	T	C	G	T	R	G	A	M	G	G	G	G	A	A	C	G	T	Y	G	R	T	A	G	R	K	C	G
SD19B104-2	RGON 2022	5	29	C	G	T	A	A	G	G	C	T	G	A	G	C	T	C	C	A	R	G	T	C	A	T	G	G	A	A	G	G	G	G	G	A	C	G	G	C	G	G	T	A	G	G	T	C	C
SD19B108-3	RGON 2022	5	29	C	G	T	A	A	R	A	C	G	G	A	G	C	T	C	C	A	A	G	T	C	A	T	R	G	A	A	G	G	G	G	G	A	C	G	G	C	G	G	T	A	G	G	T	C	G
SD19B136-3	RGON 2022	7	31	C	G	T	A	A	A	A	C	G	G	A	G	C	T	C	C	A	R	G	T	C	A	T	G	G	A	A	G	G	C	G	G	A	Y	G	G	C	G	G	T	A	G	G	T	C	G
SD19B153-2	RGON 2022	4	29	C	G	T	A	A	G	A	T	G	G	A	G	C	T	C	C	W	A	G	T	C	A	T	G	G	A	A	G	G	G	G	G	A	C	G	G	C	G	G	T	A	G	G	T	C	G
SD19B162-1	RGON 2022	5	30	C	G	T	A	A	G	G	T	T	G	A	G	C	C	C	C	A	A	G	T	C	A	C	A	G	A	A	G	G	G	G	G	A	C	G	G	C	G	G	T	A	G	G	T	C	G
SD19B164-3	RGON 2022	6	32	C	G	T	A	A	A	A	C	G	G	A	G	C	T	C	C	A	A	G	T	C	A	T	G	A	A	A	S	G	G	G	G	A	C	A	G	C	T	G	T	A	G	G	T	C	C
SD19B176-2	RGON 2022	4	28	T	G	T	A	A	G	A	T	G	G	A	G	C	T	C	C	A	A	K	T	C	A	Y	G	A	A	A	G	G	G	G	G	A	C	G	T	C	G	G	T	A	G	G	T	C	G
SD19B183-1	RGON 2022	6	31	C	G	T	A	A	A	A	C	G	G	A	G	C	T	C	C	A	A	G	T	C	A	T	G	A	A	A	G	G	G	G	G	A	C	G	G	C	G	G	T	A	G	G	T	C	G
SD19C008-3	RGON 2022	7	33	C	G	T	A	A	G	A	T	T	T	G	G	C	C	C	C	A	A	G	T	C	A	T	G	G	A	A	C	G	G	G	G	A	C	G	G	C	G	G	T	A	K	G	T	C	S
SD19D133-4	RGON 2022	6	32	C	G	T	A	A	G	A	T	T	T	G	A	C	T	C	C	A	A	T	T	C	A	C	G	G	A	A	S	G	G	G	G	A	C	G	G	C	T	G	T	A	T	G	T	C	G
TAM-107	SRPN 2021, SRPN 2022, RGON 2021, RGON 2022	2	17	C	G	T	A	A	G	R	T	G	G	A	G	C	T	C	C	A	A	T	Y	C	A	T	G	G	A	M	G	R	G	R	R	M	C	G	G	C	G	A	T	A	G	G	T	C	G
TX08CSDHHT202-24	SRPN 2021	7	35	C	G	A	A	A	G	A	T	T	G	A	G	C	T	C	T	A	A	G	T	C	A	C	A	G	A	A	G	G	G	G	G	A	C	G	G	C	G	G	T	G	G	A	G	C	G
TX13CSDHTAMTIA231-12	SRPN 2021	7	30	C	G	A	A	A	G	A	T	T	G	A	G	C	T	C	C	A	A	G	T	C	A	T	G	G	A	A	G	G	G	G	G	A	C	G	G	C	G	G	C	G	G	G	G	T	G
TX14A001035-18AZ231	RGON 2021	4	30	C	G	T	A	A	G	A	T	G	G	A	G	C	T	C	C	A	A	K	T	C	A	T	G	G	A	A	G	G	G	G	G	A	Y	G	G	T	G	G	T	A	G	G	T	C	G
TX14A001035-18AZ262	RGON 2021	3	29	C	G	T	A	A	G	A	T	G	G	A	G	C	Y	C	C	A	A	G	C	C	A	T	G	G	T	A	G	G	G	G	G	A	T	G	G	Y	G	G	T	A	G	G	T	C	G
TX14A001035-18AZ271	RGON 2021	4	30	C	G	T	A	A	G	A	T	G	G	A	G	C	T	C	C	A	A	G	T	C	A	T	G	G	T	A	G	G	G	G	G	A	T	G	G	T	G	G	T	A	G	G	T	C	G
TX14A001112-18AZ1	RGON 2021	4	31	C	G	T	A	A	G	A	T	G	G	A	G	C	T	C	C	A	A	G	T	T	A	T	G	A	A	A	G	G	G	G	G	A	T	G	G	C	T	G	T	A	G	G	T	C	G
TX14A001112-18AZ22	RGON 2021	4	34	C	G	T	A	A	G	A	T	G	G	A	G	C	C	C	C	A	A	G	T	C	A	T	G	G	A	A	G	G	G	G	G	A	T	G	G	C	G	G	T	A	G	G	T	C	C
TX14A001185-18AZ121	RGON 2021	4	31	C	G	T	A	A	G	A	T	G	G	A	G	C	T	C	C	A	A	G	T	C	A	T	G	G	A	A	G	G	G	G	G	A	Y	G	G	C	G	G	T	A	G	G	G	C	G
TX14A001215-18AZ297	RGON 2021	4	28	C	G	T	A	A	G	A	T	T	G	A	G	C	T	C	C	A	A	G	T	C	A	C	G	G	A	A	G	G	G	G	G	A	C	G	G	C	G	G	T	A	G	G	T	T	G
TX14A001249-18AZ151	RGON 2021	6	29	C	G	T	A	A	G	G	T	T	G	A	G	C	T	C	C	A	G	G	T	C	A	T	A	G	A	A	G	G	G	G	A	A	C	G	G	C	G	G	T	A	G	G	T	C	C
TX14M7088-18AZ530	SRPN 2022	3	29	C	A	T	A	A	G	A	T	T	G	A	G	C	T	C	C	A	A	T	T	C	A	T	G	G	A	A	G	G	G	A	G	A	T	G	G	C	G	G	T	A	G	G	T	C	G
TX15A001482-19AZ16	RGON 2022	6	31	C	G	T	A	A	A	A	Y	G	G	A	G	C	T	C	C	A	A	T	T	C	A	T	G	G	A	A	G	G	G	G	G	A	C	G	G	T	G	G	C	G	G	A	G	C	C
TX15M8023-19AZ385	RGON 2021	6	30	C	G	T	A	A	G	A	T	T	G	A	G	C	T	C	C	A	A	G	T	C	A	C	G	G	A	A	G	G	G	G	G	A	C	G	G	C	G	G	C	G	G	G	G	T	G
TX15M8023-19AZ411	RGON 2021	4	26	C	G	T	A	W	G	A	T	T	G	A	G	C	T	C	C	A	A	T	T	C	A	T	G	G	A	A	G	G	G	G	G	A	C	G	G	C	G	G	C	G	G	G	G	T	G
TX15M8456-19AZ434	RGON 2021	5	27	C	G	T	A	A	G	A	T	T	G	A	G	C	T	C	C	A	A	G	T	C	A	T	G	G	A	A	G	G	G	G	G	A	C	A	T	C	G	G	C	G	G	G	G	T	G
TX15M8456-19AZ435	RGON 2021	6	29	C	G	T	A	A	G	A	T	T	G	A	G	C	T	C	C	A	A	G	T	C	R	T	G	A	A	C	G	G	G	G	G	A	T	G	K	T	G	G	T	R	G	G	G	C	G
TX15M8456-19AZ438	RGON 2021	4	25	C	G	T	A	A	G	A	Y	T	G	A	G	C	T	C	C	A	A	G	T	C	A	T	G	G	A	A	G	G	G	G	G	C	C	G	G	C	G	G	C	G	G	G	T	T	G
TX15M8456-19AZ441	RGON 2021	5	28	C	R	T	A	A	G	A	T	T	G	A	G	C	T	C	C	A	A	G	T	C	A	T	G	G	A	A	S	G	G	G	G	A	C	G	G	C	G	G	C	G	G	G	G	T	G
TX15M8456-19AZ490	RGON 2021	5	30	C	G	T	A	A	G	A	C	T	G	A	G	C	T	C	C	T	A	G	T	C	A	C	G	G	A	A	G	G	G	G	G	M	C	G	G	C	G	G	T	A	G	G	T	C	G
TX15M8456-19AZ499	RGON 2021	5	29	C	G	T	A	A	G	A	T	T	G	A	G	C	Y	C	C	A	A	G	T	C	A	C	G	G	A	A	G	G	G	G	G	A	C	G	G	C	G	G	C	G	G	G	G	T	G
TX16M9155	SRPN 2021	5	31	C	G	T	A	A	G	A	T	T	G	A	G	C	T	C	C	A	A	G	C	C	A	C	G	G	A	A	C	G	G	G	G	A	C	G	G	C	G	G	T	A	G	G	T	C	G
TX16M9216	SRPN 2021	4	32	C	G	T	A	A	G	A	T	G	T	R	G	C	T	C	C	A	A	K	T	C	A	T	A	G	A	A	G	G	G	A	G	A	T	G	G	C	G	G	T	A	G	G	G	C	G
TX17A001181	SRPN 2021	5	29	C	G	T	A	T	G	G	C	G	G	A	G	C	T	C	C	A	A	G	T	C	A	C	G	G	A	C	G	A	G	R	G	A	C	G	G	T	G	G	T	A	G	G	T	C	C
TX17A001247	SRPN 2021	5	32	C	G	T	A	A	G	G	T	T	G	A	G	C	T	G	T	A	A	G	T	C	A	C	G	G	A	M	G	G	G	A	R	A	C	G	G	C	G	G	T	A	G	G	T	C	C
TX17A001295	SRPN 2021	6	30	C	G	A	T	A	G	G	C	T	G	A	G	C	T	C	C	A	A	K	T	C	A	Y	G	G	A	C	G	G	C	G	G	A	C	G	G	C	G	G	T	A	G	G	T	C	G
TX17M1572	SRPN 2021, SRPN 2022	3	25	C	G	T	A	A	G	R	T	T	K	R	G	C	C	C	C	A	A	T	T	C	A	T	G	G	A	C	G	G	G	G	R	M	C	G	G	Y	G	G	T	A	G	G	T	C	G
TX18A001118	RGON 2021	4	30	C	G	T	A	A	G	G	T	G	G	A	G	C	T	C	C	A	A	G	T	C	A	T	A	G	A	A	G	G	S	G	G	A	T	G	G	C	G	G	T	A	G	G	T	C	C
TX18A001119	SRPN 2022, RGON 2021	5	32	C	G	T	A	A	G	G	T	G	G	A	G	C	T	C	C	A	R	K	T	C	A	C	A	A	A	A	G	G	G	G	G	A	T	G	G	C	G	G	T	A	G	G	T	C	C
TX18A001129	SRPN 2022, RGON 2021	7	28	C	G	A	A	T	G	G	C	G	G	A	G	C	T	C	C	A	G	G	T	C	A	T	G	G	A	A	G	G	G	R	G	A	C	G	G	Y	G	G	Y	R	K	R	K	C	S
TX18A001132	SRPN 2022, RGON 2021	6	29	C	G	T	A	A	G	G	C	G	G	A	G	C	T	C	C	A	G	G	T	C	A	T	G	G	A	M	G	G	G	A	G	A	C	G	G	C	K	G	C	G	G	G	T	C	C
TX18A001228	RGON 2021	3	27	C	G	T	A	A	R	A	T	G	G	A	G	C	T	C	C	A	A	G	T	C	A	T	G	G	A	A	G	G	G	G	G	A	C	G	G	C	G	G	T	A	G	G	G	C	G
TX18A001260	RGON 2021	4	29	C	G	T	A	A	G	G	T	G	G	A	G	C	T	C	C	A	A	K	T	C	A	T	G	G	A	C	G	G	G	G	A	A	T	G	G	T	G	G	T	A	T	G	G	C	C
TX18A001276	RGON 2021	4	28	C	G	T	A	A	G	A	T	G	G	A	G	C	T	C	C	A	A	G	T	C	A	T	G	G	A	A	G	G	G	G	G	A	C	G	G	C	G	G	T	A	G	G	T	C	S
TX18A001279	RGON 2021	8	38	C	G	T	A	A	G	G	C	T	G	A	G	C	T	G	T	A	A	G	T	C	A	C	A	G	A	A	G	G	G	G	G	A	C	G	G	C	G	G	T	A	G	A	G	C	C
TX18A001280	RGON 2021	4	29	C	G	T	A	A	G	G	T	G	G	A	G	C	T	C	C	A	R	G	T	C	A	T	G	G	A	A	G	G	G	R	G	A	T	G	G	C	G	G	T	A	G	G	T	C	C
TX18A001291	RGON 2021	4	29	C	G	T	A	A	G	G	T	T	G	A	G	C	C	C	C	A	A	G	T	C	A	T	G	G	A	A	G	G	G	G	A	C	T	G	G	C	G	G	T	A	G	G	G	C	G
TX18A001297	RGON 2021	3	29	T	G	T	A	A	G	A	T	G	G	A	G	C	T	C	C	A	A	G	T	C	A	T	G	G	A	A	G	G	G	G	G	A	C	G	G	C	T	G	T	A	G	G	T	C	C
TX18A001300	RGON 2021	4	29	C	G	T	A	A	G	A	T	T	G	A	G	C	T	C	C	A	A	G	T	T	A	T	G	G	A	A	G	G	G	G	G	A	C	G	G	C	G	G	T	A	G	G	G	C	G
TX18A001306	RGON 2021	5	30	C	G	A	A	A	G	G	T	G	G	A	G	C	T	C	C	A	G	G	T	C	A	T	G	G	A	A	G	G	G	R	G	A	T	G	G	C	G	G	T	A	G	G	T	C	C
TX18A001324	RGON 2021	6	32	C	G	T	A	A	G	A	T	T	G	A	G	C	T	G	T	A	A	G	T	C	A	T	R	G	A	C	S	G	G	G	G	A	Y	G	G	C	G	G	T	A	T	G	G	C	G
TX18A001354	RGON 2021	6	29	C	A	T	A	A	G	G	T	T	G	A	G	C	T	C	C	A	G	G	T	C	A	T	G	G	A	A	G	G	G	G	A	A	C	G	G	C	G	G	T	A	G	G	T	C	C
TX18A001355	RGON 2021	6	31	C	G	T	A	A	G	G	T	G	G	A	G	C	T	G	T	A	A	G	T	C	A	C	G	G	A	A	G	G	G	G	A	A	C	G	G	T	G	G	T	A	T	G	T	C	G
TX18A001359	RGON 2021	6	35	C	G	T	A	A	G	A	C	T	G	A	A	C	T	C	C	A	A	G	T	C	A	T	G	G	A	A	G	G	G	A	G	A	T	G	G	C	G	G	T	A	G	G	G	C	G
TX18A001379	RGON 2021	6	36	C	G	A	A	A	G	A	T	T	G	A	G	C	T	G	T	A	A	T	T	C	A	T	G	G	A	A	G	G	G	A	G	A	C	G	G	C	G	G	T	A	G	A	G	T	C
TX18A001397	RGON 2021	3	26	C	G	T	A	A	G	A	T	G	G	R	G	C	T	C	C	A	A	G	T	C	A	T	G	G	A	C	G	G	G	G	A	C	C	G	G	C	G	G	T	A	G	G	G	C	G
TX18A001399	SRPN 2022, RGON 2021	6	33	C	G	T	A	A	G	A	T	G	T	G	G	C	T	C	C	A	A	G	T	C	A	T	G	A	A	A	G	G	G	G	A	A	C	G	G	C	G	G	T	A	G	A	G	C	C
TX18DH102	RGON 2022	7	31	C	G	T	A	A	G	G	T	T	T	G	G	C	T	C	C	A	A	G	T	C	A	T	G	G	A	A	G	G	G	G	G	A	C	G	G	C	G	G	C	G	G	G	T	C	C
TX18DH107	RGON 2022	3	27	C	G	T	A	A	G	A	T	G	G	A	A	C	T	C	C	A	A	G	T	C	A	T	G	G	A	A	G	G	G	G	G	A	C	G	G	C	G	G	T	A	G	R	T	C	G
TX18DH129	RGON 2022	5	27	C	G	T	A	A	G	G	T	T	G	A	G	C	T	C	C	A	A	G	T	C	A	T	G	G	A	A	G	G	G	G	G	A	C	G	G	C	G	G	C	G	G	G	T	C	G
TX18DH266	RGON 2022	6	29	C	G	T	A	A	G	A	T	T	G	A	G	C	T	C	C	A	A	K	T	C	A	C	A	G	A	A	G	G	G	G	G	A	C	G	G	C	G	G	C	G	T	G	T	C	G
TX18DH287	RGON 2022	5	29	C	A	T	A	T	G	A	T	G	G	A	G	C	T	C	C	A	A	K	T	C	A	T	G	G	A	A	G	G	G	G	G	A	C	G	G	T	G	G	T	A	T	G	G	C	C
TX18DH303	RGON 2022	6	30	C	G	T	A	A	G	A	T	G	G	A	G	C	T	C	T	A	A	G	T	C	A	C	G	G	A	A	G	G	G	G	G	A	C	G	K	T	G	G	T	A	G	G	T	T	G
TX18DH305	RGON 2022	5	30	C	G	T	A	A	G	G	T	G	G	A	G	C	T	G	T	A	A	T	T	C	A	Y	G	A	A	A	G	G	G	G	G	A	C	G	G	T	G	G	T	A	G	G	T	C	G
TX18DH313	RGON 2022	5	31	C	G	T	A	A	G	A	T	G	G	A	G	C	C	G	T	A	A	T	T	C	A	T	G	G	A	C	G	G	G	G	G	A	C	G	G	T	G	G	T	A	G	G	T	C	G
TX18DH319	RGON 2022	4	30	C	G	T	A	A	G	G	T	G	G	A	G	C	T	C	C	A	A	G	T	C	A	C	G	G	A	A	G	G	G	G	G	A	C	G	G	C	G	G	T	A	G	G	T	C	G
TX18DH330	RGON 2022	5	30	C	G	T	A	A	G	A	T	T	G	A	G	C	T	G	C	A	A	G	T	T	G	C	G	G	A	A	C	A	G	G	A	A	C	G	T	C	G	G	T	A	K	G	T	C	G
TX18DH370	RGON 2022	5	29	C	G	T	A	A	G	A	C	T	G	A	G	C	T	C	C	A	A	G	T	C	A	T	G	G	A	C	G	G	G	A	G	A	C	G	G	C	G	G	T	A	G	G	T	C	G
TX18DH379	RGON 2022	4	31	C	G	T	A	A	G	A	T	G	G	A	G	C	C	C	C	A	A	G	T	C	A	T	G	G	A	A	G	G	C	A	G	A	C	G	G	C	G	G	T	A	G	G	T	C	G
TX18DH399	RGON 2022	6	34	C	G	T	A	A	G	A	T	T	G	A	G	C	T	C	C	A	G	G	T	C	A	C	G	G	A	A	C	G	G	G	G	A	C	G	G	Y	G	G	T	A	G	G	G	C	G
TX18DH437	RGON 2022	4	33	C	G	T	A	A	G	A	T	G	G	A	G	C	T	C	C	A	A	G	T	C	A	T	G	G	A	A	G	G	G	G	G	A	T	G	G	C	G	G	T	A	G	G	G	C	G
TX18DH447	RGON 2022	8	34	C	G	T	A	A	G	A	T	T	T	G	G	C	T	C	C	A	R	G	T	C	A	C	G	G	A	C	C	G	G	G	G	A	C	G	G	Y	G	G	T	A	G	G	G	C	G
TX18DH458	RGON 2022	7	35	C	G	T	A	A	G	A	T	T	G	G	G	C	T	C	C	A	A	G	T	T	A	C	G	G	A	A	C	G	G	G	G	A	C	G	G	C	G	G	T	A	T	G	G	C	G
TX18DH498	RGON 2022	6	28	C	G	T	A	A	G	G	T	T	G	A	G	T	C	C	C	A	A	G	T	C	A	T	G	G	A	C	G	G	G	G	A	A	C	G	G	C	G	G	T	A	G	G	T	C	G
TX18DH501	RGON 2022	4	23	C	G	T	A	A	G	G	T	G	G	A	G	T	T	C	C	A	A	T	T	C	A	T	G	G	A	A	G	G	G	G	A	A	C	G	G	C	G	A	C	G	G	G	T	C	G
TX18DH509	RGON 2022	3	27	Y	G	T	A	A	G	A	T	G	G	A	G	C	T	C	Y	A	A	G	T	C	A	C	G	G	A	A	G	G	G	R	G	A	C	G	G	Y	G	A	T	A	G	G	G	C	G
TX18DH77	RGON 2022	4	24	C	G	T	A	A	G	G	T	G	G	A	G	C	T	C	C	A	A	G	T	C	A	Y	G	G	A	C	G	G	G	A	G	A	C	A	G	Y	G	G	C	G	G	G	T	C	G
TX18DH85	RGON 2022	6	30	C	G	T	A	A	G	G	C	G	K	G	G	C	T	C	C	A	A	G	T	C	A	T	G	G	A	C	G	G	G	G	G	A	C	G	G	C	G	G	T	A	G	G	T	C	C
TX18DH90	RGON 2022	6	33	C	G	T	A	A	G	A	T	T	T	G	G	C	T	C	C	A	A	T	T	C	A	T	G	G	A	C	C	G	G	A	G	A	C	G	G	C	G	G	T	A	G	G	G	C	C
TX18M2602	SRPN 2022	9	32	C	G	T	A	A	G	G	C	T	G	G	G	Y	C	C	T	A	A	G	T	C	A	T	G	G	A	A	G	G	G	G	R	A	C	G	G	T	G	G	T	A	G	G	T	C	G
TX19A001030	RGON 2022	3	27	C	G	T	A	A	G	A	T	G	G	A	G	C	T	C	C	A	A	G	T	C	A	T	G	G	A	A	G	G	G	G	G	A	C	G	G	Y	G	G	T	A	G	G	T	T	G
TX19A001150	RGON 2022	5	27	C	G	T	A	A	G	G	T	G	G	A	G	C	T	C	T	A	A	G	T	C	A	T	G	G	A	A	G	A	G	G	G	A	C	G	G	T	G	G	T	A	G	A	G	Y	G
TX19A001290	RGON 2022	3	29	C	G	T	A	A	G	A	T	G	G	A	G	C	T	C	C	A	A	G	T	C	A	T	G	G	A	A	G	G	G	A	G	A	C	G	G	C	G	G	T	A	G	G	G	C	G
TX19A001362	RGON 2022	5	30	C	G	T	A	A	G	G	C	G	G	A	G	C	T	C	C	A	A	G	T	C	A	T	G	G	A	A	G	G	G	A	G	A	C	G	G	C	G	G	T	A	G	G	T	C	G
TX19A001366	RGON 2022	4	25	C	G	T	A	A	G	G	C	G	G	A	G	C	T	C	C	A	A	G	T	C	A	C	G	G	A	A	G	G	G	A	G	A	C	G	G	C	G	G	C	R	G	G	T	T	G
TX19A001467	RGON 2022	5	28	C	G	T	A	A	G	A	C	G	G	A	G	C	T	C	C	A	A	G	T	T	A	T	G	G	A	A	G	G	G	G	A	A	T	G	G	T	G	G	T	A	G	G	G	C	G
TX19AS002295	RGON 2022	6	29	C	G	T	A	A	G	G	T	G	G	A	G	T	T	C	C	A	A	G	T	C	A	C	G	G	A	A	G	G	G	G	G	C	C	G	G	T	G	G	T	A	G	G	T	C	G
TX19AS002413W	RGON 2022	5	24	C	R	W	A	A	G	A	C	T	G	A	G	C	T	C	C	A	A	G	T	T	A	T	G	G	A	A	G	G	G	G	G	C	C	G	G	C	G	G	C	G	G	G	T	C	G
TX19AS1543	RGON 2022	2	24	C	A	T	A	A	G	A	T	G	G	R	G	C	T	C	C	A	A	T	T	C	A	T	G	G	A	A	G	G	G	G	G	C	T	G	G	C	T	G	C	G	G	G	T	C	G
TX19M3002	RGON 2021	5	29	C	G	T	A	W	G	A	T	T	G	A	G	C	T	C	C	A	A	G	T	C	A	C	G	G	A	A	G	G	G	G	G	A	C	G	G	C	G	G	T	A	G	G	K	T	G
TX19M3030	RGON 2021	5	31	C	G	T	A	A	G	A	T	G	G	A	G	C	T	C	C	A	A	G	T	C	A	T	G	G	A	A	C	G	G	G	G	A	C	G	G	C	G	A	T	A	G	A	G	C	G
TX19M3077	RGON 2021	5	32	C	G	T	A	A	G	A	T	T	G	A	G	C	T	G	C	A	A	G	T	C	A	C	G	G	A	A	C	G	G	G	G	A	C	G	G	C	G	G	T	A	G	G	T	C	G
TX19M3086	RGON 2021	8	36	C	G	T	A	A	G	A	T	T	T	G	G	C	T	C	C	A	A	G	T	C	A	T	G	G	A	A	C	G	G	G	G	A	C	G	G	C	G	G	T	A	G	G	G	C	G
TX19M3087	RGON 2021	5	31	C	G	T	A	A	G	A	T	K	G	A	G	C	T	C	C	A	A	G	T	C	A	C	G	G	A	A	C	G	G	R	G	A	C	G	G	C	G	G	T	A	T	G	T	C	G
TX19M3088	RGON 2021	5	31	C	G	T	A	A	G	A	T	T	G	A	G	C	T	C	C	A	A	G	T	C	A	C	G	G	A	A	G	G	G	G	G	A	C	G	G	C	G	G	T	A	G	G	T	C	G
TX19M3134	RGON 2021	6	33	C	G	A	A	A	G	A	T	G	G	A	G	C	T	C	C	A	A	G	T	C	A	C	G	A	A	A	G	G	C	G	G	A	C	G	G	C	G	G	T	A	G	G	G	C	G
TX19M3203	RGON 2021	5	29	C	G	T	A	A	G	A	C	T	G	A	G	C	T	C	C	A	A	G	T	C	A	T	G	G	A	A	G	G	G	G	G	A	C	G	K	C	G	G	T	A	G	G	T	C	G
TX19M3242	RGON 2021	5	29	C	G	T	A	A	G	A	T	T	G	A	G	C	T	C	C	A	A	G	T	C	A	C	A	G	A	A	G	G	G	G	G	A	C	G	G	C	G	G	C	G	G	G	T	C	C
TX19M3246	RGON 2021	6	31	C	G	T	A	A	G	A	T	T	G	A	G	C	T	C	C	A	A	G	T	C	A	C	G	G	A	A	C	G	G	G	G	A	C	G	G	C	G	G	T	A	G	G	T	C	G
TX19M3268	RGON 2021	6	30	C	G	T	A	A	G	A	C	T	G	A	A	C	C	G	T	A	A	T	T	C	A	T	G	G	A	A	G	G	G	A	G	A	C	G	G	C	G	G	C	G	G	G	T	T	G
TX19M3277	RGON 2021	5	30	C	G	A	A	A	G	G	T	T	G	A	A	C	T	C	C	A	R	G	T	C	A	C	G	G	A	A	G	G	G	G	G	A	C	G	G	C	G	A	T	A	G	A	G	C	G
TX19M3285	RGON 2021	4	30	C	G	T	A	W	G	A	T	T	G	A	G	C	T	C	C	A	A	G	T	C	A	T	G	G	A	A	G	G	G	A	G	A	C	G	G	C	G	G	T	A	G	G	G	C	G
TX19M3303	RGON 2021	5	33	C	G	T	A	A	G	A	T	T	G	A	G	C	T	C	C	A	A	G	T	C	A	C	A	G	A	A	G	G	G	G	G	A	C	G	G	C	G	G	T	A	G	A	G	C	G
TX19M3307	RGON 2021	6	33	C	G	T	A	A	G	A	C	T	G	A	G	C	T	G	C	A	A	G	T	C	A	C	A	G	A	A	G	G	G	G	G	A	C	G	G	C	G	G	T	A	G	R	T	C	G
TX19M3317	RGON 2021	6	34	C	G	T	A	A	G	A	C	T	G	A	G	C	T	C	C	A	A	G	T	C	A	C	A	G	A	A	S	G	G	A	G	A	C	G	G	C	G	G	T	A	G	G	G	C	G
TX19M3319	RGON 2021	5	31	C	G	T	A	A	G	A	T	G	G	A	G	C	T	C	C	A	A	G	T	T	A	C	G	G	A	A	G	G	G	A	G	A	C	G	G	T	G	G	T	A	G	G	G	C	G
TX19M3320	RGON 2021	6	31	C	G	T	A	A	G	A	T	G	G	A	G	C	T	C	C	A	A	G	T	T	A	T	G	A	A	A	G	G	G	A	G	A	C	G	G	T	T	G	T	A	G	G	G	T	G
TX19M3328	RGON 2021	6	32	C	G	T	A	A	G	A	T	G	G	A	G	C	T	C	C	A	A	G	T	C	A	T	G	A	A	A	G	G	G	A	G	A	C	G	G	T	G	G	T	A	G	G	G	T	G
TX19M3347	RGON 2021	5	30	C	G	T	A	A	G	A	T	T	G	A	G	C	T	C	C	A	A	T	T	T	A	T	G	G	A	A	G	G	G	A	G	A	C	G	G	T	G	G	T	A	G	G	G	T	G
TX19M3430	RGON 2021	4	27	C	G	T	A	A	G	G	T	G	G	A	G	C	T	C	C	A	A	G	T	C	A	C	G	R	A	C	G	G	G	G	G	A	C	G	G	T	G	G	T	A	G	G	T	C	G
TX19M3548	RGON 2021	5	32	C	G	T	A	A	G	A	T	G	G	A	G	C	T	C	C	A	A	G	T	C	A	T	G	G	A	A	G	G	G	G	G	A	T	G	G	T	G	G	T	A	G	G	T	C	C
TX20A001041	RGON 2022	5	28	C	G	T	A	A	G	G	T	G	G	G	G	C	T	C	C	A	A	G	T	C	A	T	G	G	A	C	G	G	G	A	G	A	C	G	G	C	G	G	C	G	G	G	T	C	C
TX20A001100	RGON 2022	7	33	C	G	T	A	T	G	G	T	G	G	A	G	C	T	G	T	A	A	G	T	C	A	C	A	G	A	A	G	G	G	G	G	A	C	G	T	C	G	G	T	A	G	G	T	C	G
TX20A001132	RGON 2022	4	31	C	G	T	A	A	G	A	T	G	G	A	G	C	T	C	C	A	A	G	T	C	A	T	A	G	A	A	G	G	G	G	G	A	C	G	G	C	G	G	T	A	G	G	G	C	G
TX20A001189	RGON 2022	2	27	C	G	T	A	A	G	A	T	G	G	A	G	C	T	C	C	A	R	T	T	C	A	T	G	G	A	A	G	G	G	G	G	A	C	G	G	C	G	G	T	G	G	G	K	C	C
TX20A001228	RGON 2022	3	22	C	G	T	A	A	G	G	C	G	G	A	G	C	T	C	C	A	R	K	T	C	G	T	G	G	A	C	G	G	G	A	A	C	C	A	G	C	G	G	C	G	G	G	T	C	C
TX20A001299	RGON 2022	6	31	C	A	W	A	W	G	A	T	T	G	R	G	C	T	G	T	A	A	G	T	C	A	T	G	G	A	A	G	G	G	G	G	A	T	G	G	T	G	G	T	A	G	G	K	C	C
TX20A001323	RGON 2022	3	29	C	G	T	A	A	G	A	T	G	G	A	G	C	T	C	C	A	A	T	T	C	A	T	G	G	A	A	G	A	G	A	G	A	Y	G	G	T	G	G	T	A	G	G	T	C	G
TX20M4078	RGON 2022	4	30	C	G	T	A	A	G	G	T	G	G	A	A	C	C	C	C	W	R	G	T	C	A	C	A	G	A	A	G	G	G	A	G	A	C	G	G	C	G	G	T	A	G	G	T	C	C
TX20M4123	RGON 2022	6	29	C	A	T	T	A	G	R	C	G	G	G	G	C	C	C	C	A	R	G	C	C	A	T	G	G	A	A	G	G	C	A	R	A	C	G	G	C	G	G	T	A	K	G	T	C	C
TX20M4131	RGON 2022	4	30	C	G	T	T	A	G	A	T	T	G	A	G	C	T	C	C	A	A	G	T	C	A	C	G	G	A	C	C	G	G	G	G	A	C	G	G	C	K	G	T	A	G	G	T	C	G
TX20M4134	RGON 2022	5	30	C	G	A	A	A	G	R	T	T	G	A	G	C	T	C	C	A	A	G	T	C	A	C	G	G	A	A	G	G	G	G	A	C	T	G	G	C	G	G	T	A	G	G	G	T	G
TX20M4139	RGON 2022	5	32	C	G	T	A	A	G	A	T	T	G	A	G	C	T	C	C	A	A	G	T	C	A	T	A	G	A	C	G	G	G	G	G	A	C	G	G	C	G	G	T	A	G	A	G	C	G
TX20M4157	RGON 2022	3	27	C	G	T	A	A	G	G	T	G	G	A	G	C	T	C	C	A	A	G	T	C	A	C	G	G	A	C	G	G	G	G	A	A	C	G	G	Y	G	G	T	A	G	G	G	C	G
TX20M4164	RGON 2022	6	35	C	G	T	A	A	G	A	T	G	G	A	G	C	C	G	T	A	A	T	T	C	A	C	A	G	A	A	G	G	G	G	G	A	C	G	G	C	G	G	T	A	G	A	G	C	G
TX20M4166	RGON 2022	6	33	C	G	T	A	A	G	A	T	G	G	G	G	C	T	S	T	A	A	G	T	C	A	T	G	G	A	A	G	G	G	G	G	A	C	G	G	C	G	G	T	A	G	A	G	C	G
TX20M4292	RGON 2022	5	27	C	G	T	A	A	G	G	T	G	G	A	G	C	T	C	C	A	A	G	T	C	A	T	A	G	A	A	G	A	G	G	A	A	C	G	G	C	G	G	T	A	G	G	G	C	G
TX20M4294	RGON 2022	5	27	C	G	T	A	A	G	G	T	G	G	A	G	C	T	C	C	A	A	G	C	C	A	C	A	G	A	A	G	A	G	G	A	A	C	G	G	C	G	G	T	A	G	G	G	C	G
TX20M4383	RGON 2022	5	31	C	G	T	A	A	G	A	T	G	G	A	G	C	T	C	C	A	A	G	T	C	A	T	G	G	A	A	G	G	G	G	G	A	C	G	G	T	G	G	T	A	G	G	G	C	G
TX20M4404	RGON 2022	6	33	C	G	T	A	A	G	A	T	T	G	A	G	C	T	G	C	A	A	G	C	C	A	T	G	G	A	A	C	G	G	G	G	A	C	G	G	Y	G	G	T	A	G	G	T	C	G
TX20M4405	RGON 2022	6	33	C	G	T	A	A	G	A	T	T	G	A	G	C	T	C	C	A	A	G	T	C	A	C	G	G	A	A	C	G	G	G	G	A	C	G	G	C	G	G	T	A	T	G	T	C	G
TX20M4440	RGON 2022	3	28	C	G	T	A	A	G	A	T	G	G	A	A	C	T	C	C	A	A	G	T	C	A	T	G	G	A	A	G	G	G	G	G	C	C	G	G	Y	G	G	T	A	G	A	G	C	G
TX20M4480	RGON 2022	7	35	C	G	T	A	A	G	A	T	T	G	A	G	C	T	C	C	T	A	G	T	C	A	T	G	G	A	A	C	G	G	G	G	A	T	G	G	T	G	G	T	A	G	G	G	C	G
TX20M4584	RGON 2022	3	26	C	G	T	T	A	G	G	C	G	G	A	G	C	T	C	C	W	A	T	T	C	A	T	G	G	A	A	G	G	G	A	G	A	C	G	G	C	G	G	C	G	K	G	T	C	C
TX20M4593	RGON 2022	3	28	C	G	T	A	A	G	G	T	G	G	A	G	C	T	C	C	A	A	G	T	C	A	T	G	G	A	A	G	G	G	G	G	A	C	G	G	C	G	G	T	A	G	A	G	C	G
TXAMPSY-473-18AZ816	SRPN 2021, SRPN 2022	7	24	C	G	T	A	A	G	G	T	K	G	G	G	T	T	C	C	A	A	G	T	C	A	Y	G	G	A	C	G	G	C	G	A	C	C	G	T	C	G	G	T	A	G	G	T	C	G
VA19HRW-11	RGON 2021	3	27	C	G	T	A	A	G	A	T	G	G	A	G	C	T	C	C	A	A	G	Y	T	A	T	G	G	A	A	G	G	G	G	G	A	C	G	G	C	G	G	T	A	G	G	G	C	C
VA19HRW-147	RGON 2021	4	28	C	G	T	A	A	G	A	T	G	G	A	G	C	T	C	C	T	A	G	T	C	A	T	A	G	A	A	G	G	G	G	G	A	C	G	G	C	G	G	T	A	G	G	T	T	C
VA19HRW-149	RGON 2021	4	26	C	G	T	A	A	G	A	T	G	G	A	G	T	T	C	C	A	A	G	T	T	A	C	A	G	A	A	G	G	G	G	G	A	C	G	G	C	G	G	T	A	G	G	G	T	G
VA19HRW-151	RGON 2021	4	28	C	G	T	A	A	G	A	T	G	G	A	G	C	T	C	C	A	A	G	T	T	A	T	G	A	A	A	G	G	G	G	G	A	C	G	G	C	G	G	T	A	G	G	T	C	G
VA19HRW-152	RGON 2021	5	28	C	G	T	A	A	A	A	T	G	G	A	G	C	T	C	C	A	A	G	T	C	A	T	A	G	A	A	G	G	G	G	G	A	C	G	T	C	G	G	T	A	G	G	T	C	G
VA19HRW-17	RGON 2021	3	26	C	G	T	A	A	G	A	T	G	G	A	G	C	Y	C	C	A	A	G	T	Y	A	T	R	G	A	A	G	G	G	G	G	A	C	G	G	C	G	G	T	A	G	G	G	T	C
VA19HRW-19	RGON 2021	3	27	C	A	T	A	A	G	A	T	G	G	A	G	T	T	C	C	A	A	G	T	C	A	T	G	G	A	A	G	G	G	G	G	A	C	A	G	C	G	G	T	A	G	G	G	C	G
VA19HRW-22	RGON 2021	4	28	C	G	A	A	A	G	A	T	G	G	A	G	C	T	C	C	A	A	G	T	C	A	T	G	G	A	A	G	G	G	G	G	A	C	G	G	C	G	G	T	A	G	G	T	C	G
VA19HRW-26	RGON 2021	4	30	C	G	T	A	A	G	A	T	G	G	A	G	C	T	C	C	A	A	G	T	C	A	T	A	G	A	A	G	G	G	G	G	A	C	G	G	C	G	G	T	A	G	G	G	C	G
VA19HRW-31	RGON 2021	4	28	C	R	T	A	A	G	A	T	G	G	A	G	C	T	C	C	A	A	G	T	C	A	T	A	G	A	A	G	G	G	G	G	A	C	G	G	C	G	G	T	A	G	G	G	C	G
VA19HRW-33	RGON 2021	3	25	C	R	T	A	A	G	A	T	G	G	A	G	C	T	C	C	T	A	T	T	T	A	T	A	G	A	A	G	G	G	G	G	A	C	G	G	C	G	G	T	A	G	G	G	C	G
VA19HRW-37	RGON 2021	3	26	C	G	T	A	A	G	A	T	G	G	A	G	C	T	C	C	A	A	G	T	T	A	T	G	G	A	A	G	G	G	G	A	A	C	G	G	C	G	G	T	A	G	G	G	T	G
VA19HRW-4	RGON 2021	5	32	C	G	T	A	A	G	A	T	G	G	G	G	C	T	C	C	A	A	G	T	C	A	T	G	G	A	A	G	G	G	G	G	A	C	G	G	C	G	G	T	A	G	G	G	T	G
VA19HRW-41	RGON 2021	4	28	C	G	T	A	A	G	A	T	G	G	A	G	C	T	C	C	A	A	G	T	T	A	T	A	G	A	A	G	G	G	G	G	A	C	G	G	C	G	G	T	A	G	G	K	C	C
VA19HRW-43	RGON 2021	4	30	C	G	T	A	A	G	A	T	G	G	A	G	C	T	C	C	A	A	G	T	T	A	T	A	G	A	A	G	G	G	G	G	A	C	G	G	C	G	G	T	A	G	G	G	C	C
VA19HRW-47	RGON 2021	4	27	C	G	T	A	A	G	A	T	G	G	G	G	C	T	C	C	A	A	G	T	T	A	T	G	G	A	A	G	G	G	G	G	C	C	G	G	C	G	G	T	A	G	G	G	C	G
VA19HRW-49	RGON 2021	3	28	C	G	T	A	A	G	A	T	G	G	A	G	C	T	C	C	A	A	G	T	C	A	T	G	G	A	A	G	G	G	G	G	A	C	G	G	C	G	G	T	A	G	G	T	C	G
VA19HRW-58	RGON 2021	5	31	C	G	T	A	A	G	A	T	G	G	A	G	T	T	C	C	A	A	G	T	C	A	T	A	G	A	A	G	G	C	G	G	A	C	G	G	C	T	G	T	A	G	G	G	C	G
VA19HRW-59	RGON 2021	4	29	C	G	T	A	A	G	A	T	G	G	A	A	C	T	C	C	A	A	G	T	T	A	T	A	G	A	A	G	G	G	G	G	A	C	G	G	C	T	G	T	A	G	G	G	C	G
VA19HRW-62	RGON 2021	3	26	C	G	T	A	A	G	A	T	G	G	A	G	C	T	C	C	A	A	G	T	Y	A	T	G	G	A	A	G	G	G	G	G	A	C	G	G	C	G	G	T	A	G	G	T	C	G
VA19HRW-63	RGON 2021	3	29	C	G	T	A	W	G	A	T	G	G	A	G	C	T	C	C	A	A	G	T	T	A	T	G	G	A	A	G	G	G	G	G	A	C	G	G	C	G	G	T	A	G	G	K	C	G
VA19HRW-64	RGON 2021	4	29	C	G	T	A	A	G	A	T	G	G	A	G	C	T	C	C	A	A	G	T	C	A	T	A	G	A	A	G	G	G	G	A	A	C	G	G	C	T	G	T	A	G	G	G	C	G
VA19HRW-73	RGON 2021	3	27	C	G	T	A	A	G	A	T	T	G	A	G	Y	T	C	C	A	A	K	T	Y	A	C	G	G	A	A	G	G	G	G	G	A	C	G	G	C	K	G	T	A	G	G	G	C	G
VA19HRW-76	RGON 2021	5	26	C	G	T	A	A	G	A	T	G	G	A	G	Y	T	C	C	A	A	G	T	T	A	T	A	G	A	A	G	G	G	G	G	A	C	G	G	C	G	G	T	A	G	G	T	C	G
VA19HRW-77	RGON 2021	4	26	C	G	T	A	W	G	A	T	G	G	A	G	C	T	C	C	A	A	G	T	T	A	Y	G	G	A	A	G	G	G	G	G	A	C	G	G	C	G	G	T	A	G	G	T	C	G
VA19HRW-80	RGON 2021	3	25	C	G	T	A	A	G	A	T	G	G	A	G	C	T	C	C	A	A	G	T	C	A	T	G	G	A	A	G	G	G	G	G	A	C	G	G	C	G	G	C	G	G	G	T	C	G
VA20HRW-10	RGON 2022	4	27	C	G	T	A	A	G	A	T	G	G	A	G	C	T	C	C	A	A	G	T	C	A	T	G	G	A	A	G	A	G	G	G	A	C	G	T	C	G	G	T	A	G	G	G	T	C
VA20HRW-102	RGON 2022	5	30	C	G	T	A	T	G	A	T	G	G	A	G	T	T	C	C	A	A	G	T	C	A	T	A	G	A	A	G	G	G	G	G	A	C	G	G	C	G	G	T	A	G	G	G	C	G
VA20HRW-16	RGON 2022	3	27	C	G	T	A	A	G	A	T	G	G	A	G	C	T	C	C	A	A	G	T	T	A	Y	G	G	A	A	G	G	G	G	G	A	C	G	G	C	G	G	T	A	G	G	G	C	G
VA20HRW-23	RGON 2022	3	29	C	G	T	A	A	G	A	T	G	G	A	G	C	T	C	C	A	A	G	T	C	A	T	G	G	A	A	G	G	G	G	G	A	C	G	G	C	T	G	T	A	G	G	G	C	G
VA20HRW-3	RGON 2022	3	25	C	G	T	A	A	G	A	T	G	G	R	G	C	T	C	C	A	A	G	T	C	A	C	G	G	A	A	G	G	G	G	G	A	C	G	G	C	G	G	C	G	G	G	G	T	G
VA20HRW-38	RGON 2022	3	27	C	G	T	A	A	G	A	T	G	G	A	G	C	T	C	C	A	A	T	T	C	A	T	A	G	A	A	G	G	G	G	G	A	C	G	T	C	G	G	T	A	G	G	T	C	G
VA20HRW-39	RGON 2022	4	27	C	G	T	A	A	G	A	T	G	G	A	G	C	T	C	C	A	A	G	T	C	A	C	A	G	A	A	G	G	G	G	G	A	C	G	T	C	G	G	T	A	G	G	T	C	G
VA20HRW-4	RGON 2022	5	29	T	G	T	A	A	G	G	T	G	G	A	G	C	T	C	C	A	A	G	C	T	A	T	A	G	A	A	G	G	G	G	G	A	C	G	G	C	G	G	T	A	G	G	G	C	C
VA20HRW-40	RGON 2022	4	31	C	G	T	A	A	G	A	T	G	G	A	G	C	T	C	C	A	A	G	T	T	A	C	A	G	A	A	G	G	G	G	G	A	C	G	G	C	G	G	T	A	G	G	G	C	G
VA20HRW-43	RGON 2022	5	30	C	G	T	A	A	G	A	T	G	G	A	G	Y	C	C	C	A	A	G	T	C	A	T	A	G	A	A	G	G	G	G	G	A	C	G	G	C	G	G	T	A	G	G	G	T	C
VA20HRW-44	RGON 2022	3	31	C	G	T	A	A	G	A	T	G	G	A	G	T	T	C	C	A	A	G	T	C	A	T	R	G	A	A	G	G	G	G	G	A	C	G	G	C	T	G	T	A	G	G	G	C	G
VA20HRW-45	RGON 2022	2	28	C	G	T	A	A	G	A	T	G	G	A	G	T	T	C	C	A	A	T	T	C	A	T	G	G	A	A	G	G	G	G	G	A	C	G	G	C	G	G	T	A	G	G	G	C	G
VA20HRW-46	RGON 2022	1	27	C	G	T	T	A	G	A	T	G	G	A	G	C	T	C	C	A	A	T	T	C	A	T	G	G	A	A	G	G	G	G	G	A	C	G	T	C	K	G	T	A	G	G	G	T	C
VA20HRW-48	RGON 2022	3	28	C	G	T	T	A	G	A	T	G	G	A	G	T	T	C	C	A	A	G	T	C	A	T	G	G	A	A	G	G	G	G	G	A	C	G	G	C	G	G	T	A	G	G	G	C	G
VA20HRW-50	RGON 2022	3	28	C	G	T	A	A	G	A	T	G	G	A	G	C	T	C	C	A	A	G	T	T	A	T	G	G	A	A	G	G	G	G	G	A	C	G	G	C	G	G	T	A	G	G	T	T	C
VA20HRW-53	RGON 2022	3	27	C	G	T	A	A	G	A	T	G	G	A	G	Y	T	C	C	A	A	G	T	C	A	T	G	G	A	A	G	G	G	G	G	A	C	G	G	C	G	G	T	A	G	G	G	T	C
VA20HRW-54	RGON 2022	4	30	C	G	T	A	A	G	A	T	G	G	A	G	C	T	C	C	A	A	G	T	C	A	T	A	G	A	A	G	G	G	G	G	A	T	G	G	C	G	G	T	A	G	G	G	T	G
VA20HRW-57	RGON 2022	3	28	C	R	T	A	A	G	A	T	G	G	A	G	T	T	C	C	A	A	G	T	C	A	T	G	G	A	A	G	G	G	G	G	A	C	G	G	C	G	G	T	A	G	G	G	C	G
VA20HRW-6	RGON 2022	3	25	C	G	T	A	A	G	A	T	G	G	A	G	T	T	C	C	A	A	G	T	Y	A	T	R	G	A	A	G	A	G	G	G	A	C	G	G	C	G	G	T	A	G	G	G	T	G
VA20HRW-67	RGON 2022	4	26	C	G	T	A	A	G	A	T	G	G	A	A	C	T	C	C	A	A	T	T	C	A	T	A	G	A	A	G	G	G	G	G	A	C	R	T	C	G	G	T	A	G	G	G	T	C
VA20HRW-7	RGON 2022	3	27	C	G	T	A	A	G	A	T	G	G	A	G	T	T	C	C	A	A	G	T	T	A	C	G	G	A	A	G	G	G	G	G	A	C	G	G	C	G	G	T	A	G	G	G	T	G
VA20HRW-70	RGON 2022	4	27	C	G	T	A	A	G	A	C	G	G	A	G	C	T	C	C	A	A	T	T	T	A	Y	A	G	A	A	G	G	G	G	G	A	Y	G	G	C	G	G	T	A	G	G	G	C	G
VA20HRW-73	RGON 2022	4	31	C	R	W	T	A	G	A	C	G	G	A	G	C	T	C	C	A	A	T	T	C	A	C	A	G	A	A	C	G	G	G	G	A	T	G	G	C	T	G	T	A	G	G	T	T	C
VA20HRW-80	RGON 2022	3	31	C	G	T	A	A	G	A	T	G	G	A	G	C	T	C	C	A	A	T	T	C	A	T	A	G	A	A	G	G	G	G	G	A	T	G	G	C	T	G	T	A	G	G	T	C	G
VA20HRW-84	RGON 2022	2	23	C	G	T	A	A	G	A	T	G	G	A	G	T	T	C	C	A	A	K	T	T	A	T	R	G	A	A	G	A	G	G	G	A	C	G	G	C	G	G	T	G	K	G	G	C	G
VA20HRW-88	RGON 2022	3	24	C	A	T	T	A	G	A	T	G	G	A	G	C	T	C	C	T	A	G	T	C	A	T	G	G	A	A	G	G	S	G	A	C	C	G	G	C	G	G	T	A	G	G	T	C	C
VA20HRW-89	RGON 2022	4	25	C	G	T	A	T	G	A	T	G	G	A	A	T	C	C	C	A	A	G	T	C	A	C	A	G	A	A	G	A	G	G	G	A	C	G	G	C	G	G	T	A	G	G	K	T	G
Wesley	NRPN 2021, NRPN 2022	3	22	C	G	T	T	T	G	A	T	G	G	A	G	C	T	C	C	A	A	T	T	C	A	T	G	A	A	C	G	G	G	G	G	A	C	A	G	C	G	G	T	A	G	G	T	Y	G
XD4101	SRPN 2021	3	28	C	G	T	A	A	G	A	T	G	G	A	G	C	T	C	C	A	A	G	T	C	A	T	G	G	A	A	G	A	G	G	G	A	C	G	G	C	G	G	T	A	G	G	G	T	G
XD4401	SRPN 2021	7	33	C	G	T	A	A	G	G	T	G	G	A	G	C	T	G	T	A	G	G	T	C	A	T	A	G	A	A	G	G	G	A	G	A	C	G	G	C	T	G	T	A	G	G	T	C	C
[truncated: 38 more columns]

## Sheet: Table S7
Supplemental Table S7. Co-localized SNPs markers associated with leaf rust response in this study with previously identified leaf rust resistance genes/QTLs.
Markers associated with leaf rust response in this study				Previously identified loci associatd with leaf rust response			Previously characterized leaf rust resistance (Lr ) genes
Chromosome	Trait	SNP	Position (bp) based on IWGSC_RefSeqv2.1	Marker	Position (bp) based on IWGSC_RefSeqv2.1	Reference	Lr gene	Flanking markers	Position (bp) based on IWGSC_RefSeqv2.1		Reference
									Start	End
1A	IT-KS21	S1A_43108257	43108257	AX-94522489	34562749	Lhamo et.al. (2023)
				S1A_30014746	32149708	Vikas et al. (2022)
				AX-95080736	56405434	Kumar et al. (2020)
				31602-GENE-0002_856	34218387	Fatima et al. (2022)
1A	COI-OK23	S1A_301143092	301143092
1A	TNBJS	S1A_302244030	302244030
1A	MBDSD	S1A_479469626	479469626
1B	COI-OK23	S1B_156747842	156747842	IAAV2375	154758462	Zhang et al. (2021)	Lr26	P6M12-P	150559094	150559108	Mago et al. (2002), Zhou et al. (2014)
				Excalibur_c10528_347	160149598	Muhu-Din Ahmed et al. (2021)
1B	MNPSD	S1B_378311607	378311607
1B	IT-KS-TX-BLUE	S1B_415334714	415334714	47637-Kukri_c75399_226	414606367	Fatima et al. (2022)
1B	MBDSD	S1B_571053253	571053253
1B	IT-KS21	S1B_621726983	621726983	wsnp_Ex_c9091_15135511	629521906	Lhamo et.al. (2023)
	IT-KS-TX-BLUE			3634-BobWhite_c48071_144	621545317	Fatima et al. (2022)
	MJBJG
2A	MPPSD	S2A_470244237	470244237
2A	MNPSD	S2A_486225246	486225246
2A	COI-OK23	S2A_599155492	599155492	wsnp_Ex_c42815_49298013	589456258	Zhang et al. (2021)
2A	COI-OK24-S1	S2A_611252414	611252414	QLr.spa-2A.1	615092919	Bokore et al. (2020)
	COI-OK24-S2
2A	COI-OK24-S2	S2A_688269592	688269592	IWA7547	679489246	Aoun et al. (2016)
				51049-Ra_c13247_528	678678971	Fatima et al. (2022)
				AX-94554810	696394668	Kumar et al. (2020)
2B	COI-OK24-S2	S2B_82497627	82497627	9450-BS00065105_51	77161838	Fatima et al. (2022)	Lr48	Xgwm429b-Xbarc7 IWB70147 (105 Mb)	81165619	125204850	Bansal et al. (2008)
				MQTL2B.4	65859584-72916675	Amo and Soriano (2022)
				Xgwm429b	81165619	Bansal et al. 2008
2B	IT-KS-TX-BLUE	S2B_112250510	112250510	wsnp_Ex_c5239_9272511	110590516	Lhamo et.al. (2023)
	MPPSD			AX-94441179	98647613	Kumar et al. (2020)
				QLr.spa-2B	103454166	Bokore et al. (2023)
2B	COI-OK23	S2B_412510098	412510098	15473-D_contig08350_924	397243121	Fatima et al. (2022)
				QLr.hebau-2BL	208,472,122-803,134,183	Xu et al. (2021)
2D	MNPSD	S2D_650041440	650041440	64223-RFL_Contig3121_1979	640832811	Fatima et al. (2022)
	COI-OK24-S2			Xcfd50	654539579	Heyns et al. (2011)
3A	TNBJS	S3A_241575800	241575800
3A	COI-OK23	S3A_279946874	279946874
3A	COI-OK23	S3A_568983726	568983726	IWA3999	559734094	Aoun et al. (2016)
				MQTL2D.4	463,599,514-568,084,509	Amo and Soriano (2021)
3B	COI-OK24-S2	S3B_282863071	282863071	54100-RAC875_c15509_436	295011533	Fatima et al. (2022)
				QLr.usw-3B	2952439845	Kthiri et al. 2019
3B	COI-OK23	S3B_526872639	526872639
3B	MNPSD	S3B_561723534	561723534	8908-BS00062734_51	560244119	Fatima et al. (2022)
3B	TNBJS	S3B_762235555	762235555	QLr.tw.ipbb_3B.4	775913111	Genievskaya et al. (2022)
3B	MNPSD	S3B_773209581	773209581
3D	IT-TX21	S3D_57081751	57081751	QLr.crc-3DS	588533605	Rosa et al. (2019)
3D	MBDSD	S3D_150055006	150055006	AX-94414881	145239719	Vikas et al. (2022)
	MNPSD			15576-D_contig10567_587	141887397	Fatima et al. (2022)
	MPPSD
	TNBJS
	MJBJG
3D	COI-OK24-S2	S3D_268973466	268973466	QLr.hebau-3DS	261066613	Zhang et al. (2019)
3D	MNPSD	S3D_309936022	309936022
4A	IT-KS21	S4A_90386472	90386472	27771-Excalibur_c57945_355	94780365	Fatima et al. (2022)
	IT-KS-TX-BLUE			MQTL4A.1	56,225,144 - 91,772,705	Amo and Soriano (2021)
4A	DS-KS21	S4A_370388477	370388477
4A	COI-OK24-S2	S4A_581667528	581667528	IWA4784	582857828	Aoun et al. (2016)
				IWA4785	582857783	Aoun et al. (2016)
				IWB7998	583820665	Gao et al. (2016)
				QLr.stars-4AL1	593485085	Li et al. (2016)
				47419-Kukri_c67793_237	594628677	Fatima et al. (2022)
				QLr.ipbb-4A.2	5899998935	Genievskaya et al. (2020)
4B	IT-TX21	S4B_59573251	59573251	MQTL4B.2	56,137,511-98,664,573	Amo and Soriano (2021)
4D	DS-KS21	S4D_317240967	317240967	AX-94465045	307391612	Kumar et al. (2020)
				QLr.jki-4D.1	131,206,560-479,784,709	Rollar et al. (2021)
5A	COI-OK23	S5A_85477173	85477173	QLR- APR-5A.1	84,081,520-382,968,071	Kokhmetova et al. (2023)
				QLR- APR-5A.2	80,080,600-609,455,556	Kokhmetova et al. (2023)
5A	TNBJS	S5A_192718223	192718223
5A	IT-TX21	S5A_388167949	388167949
5A	COI-OK23	S5A_535516468	535516468	MQTL5A.2	440,407,994-550,257,273	Amo and Soriano (2021)
5A	COI-OK24-S2	S5A_585667359	585667359	RAC875_c25339_200	573619382	Zhang et al. (2021)
				61301-RAC875_c9984_1003	587310433	Fatima et al. (2022)
				IWA4860	576576714	Aoun et al. (2016)
				IWB34703	588455473	Pasam et al. (2017)
				MQTL5A.3	555,113,400-588,147,470	Amo and Soriano (2021)
				QLr.cim-5AL	587200000	Liu et al. (2022)
				QLr.crc-5AL	591203717	Rosa et al. (2019)
				QLr.hebau-5AL	592234300	Zhang et al. (2019)
5A	IT-KS-TX-BLUE	S5A_587151132	587151132	RAC875_c25339_200	573619382	Zhang et al. (2021)
				61301-RAC875_c9984_1003	587310433	Fatima et al. (2022)
				IWA4860	576576714	Aoun et al. (2016)
				IWB34703	588455473	Pasam et al. (2017)
	COI-OK24-S1			MQTL5A.3	555,113,400-588,147,470	Amo and Soriano (2021)
				QLr.cim-5AL	587200000	Liu et al. (2022)
				QLr.crc-5AL	591203717	Rosa et al. (2019)
				QLr.hebau-5AL	592234300	Zhang et al. (2019)
5A	MJBJG	S5A_604028390	604028390
5D	IT-KS-TX-BLUE	S5D_139540438	139540438
5D	COI-OK24-S1	S5D_282820006	282820006
	COI-OK24-S2
6A	IT-KS21	S6A_3387305	3387305	AX-95010475	12094642	Vikas et al. (2022))	Lr62	Xgwm334	10563869	10563888	Marais et al. (2009)
				AX-94653398	5906088	Kumar et al. (2020)
				8077-BS00037002_51	3750267	Fatima et al. (2022)
				IAAV8633	2052787	Leonova et al. (2020)
				IWA6999	12688735	Aoun et al. (2016)
				MQTL6A.1	12,688,849-19,962,115	Amo and Soriano (2021)
				wsnp_Ex_rep_c68175_66950387	14608067	Zatybekov et al. (2021)
6A	IT-KS-TX-BLUE	S6A_8815382	8815382	S6A_17904065	19929071	Lhamo et.al. (2023)	Lr62	Xgwm334	10563869	10563888	Marais et al. (2009)
				AX-95010475	12094642	Vikas et al. (2022)
				AX-94653398	5906088	Kumar et al. (2020)
				10105-BS00067630_51	6525068	Fatima et al. (2022)
				IAAV8633	2052787	Leonova et al. (2020)
				IWA6999	12688735	Aoun et al. (2016)
				MQTL6A.1	12,688,849-19,962,115	Amo and Soriano (2021)
6A	IT-KS21	S6A_24652862	24652862	wsnp_Ex_c1011_1931797	26576693	Lhamo et.al. (2023)	Lr62	Xgwm334	10563869	10563888	Marais et al. (2009)
				MQTL6A.1	12,688,849-19,962,115	Amo and Soriano (2021)
				wsnp_Ex_rep_c68175_66950387	14608067	Zatybekov et al. (2021)
				TA003021-1057	37811423	Zatybekov et al. (2021)
6A	COI-OK23	S6A_134173703	134173703	QLrs.B22-6A	142000000	Naz et al. 2008
6A	IT-KS21	S6A_433295325	433295325	IWA6737	422877711	Kertho et al. (2015)
6A	MBDSD MJBJG TNBJS	S6A_611716646	611716646	S6A_616108961	620283462	Lhamo et al. (2023)	Lr64	K-IWB59855	617160202	617160102	Kolmer. (2019)
				AX-94418953	619643464	Kumar et al. (2020)
				14865-CAP8_c6448_265	607665025	Fatima et al. (2022)
				IWA8438	607660551	Aoun et al. (2016)
				QLr.stars-7AL2	614635911	Li et al. (2016)
6B	MPPSD	S6B_95113304	95113304
6B	COI-OK24-S1	S6B_261275303	261275303	IWA7873	264286336	Kertho et al. (2015)
				IWA8192	264289323
7A	COI-OK24-S2	S7A_165569775	165569775	IWA3187	161153066	Kankwatsa et al.(2017)
				50713-Kukri_s118416_65	172576154	Fatima et al. (2022)
7A	COI-OK24-S2	S7A_589056553	589056553	IWA477	585276106	Aoun et al. (2016)
				QLr.stars-7AL2	588950474	Li et al. (2016)
				MQTL7A.2	558,311,903-673,728,956	Amo and Soriano (2021)
7A	COI-OK23	S7A_599211104	599211104	IWA477	585276106	Aoun et al. (2016)
				QLr.stars-7AL2	588950474	Li et al. (2016)
				MQTL7A.2	558,311,903-673,728,956	Amo and Soriano (2021)
7B	DS-KS21	S7B_68986998	68986998	QLr.ubo-7B.1	690734855	Maccaferri et al. (2008)
7B	MBDSD	S7B_497061196	497061196
7B	COI-OK23	S7B_691277216	691277216	79099-wsnp_Ex_rep_c104090_88891443	695612405	Fatima et al. (2022)
				MQTL7B.1	682,457,665 - 701,415,244	Amo and Soriano (2021)
7D	DS-KS21	S7D_174573912	174573912	AX-94833633	166214454	Vikas et al. (2022)
				D_GA8KES401D0K1W_269	188382965	Muhu-Din Ahmed et al. (2021)
				MQTL7D.1	169,552,716-187,023,939	Amo and Soriano (2021)
				QLR- APR-7D	59,731,582-732,153,221	Kokhmetova et al. (2023)
